# Supplementary material for: Comprehensive analysis of cucumber RAV family genes and functional characterization of CsRAV1 in salt and ABA tolerance in cucumber
Source: Front Plant Sci. 2023 Feb 2;14:1115874. doi: 10.3389/fpls.2023.1115874 (PMC9933981; doi:10.3389/fpls.2023.1115874)
Supplement: Supplementary file 2 [file Table_1.xlsx]

## Sheet: 12 Groups
Supplementary Table 1 115 RAV proteins divided into 23 groups
NtRAV1/LOC107829180,NtRAV4/LOC107770616	text=Group1,fontcolor=black,color=green,textorientation=vertical,linewidth=15,fontsize=15
MiRAV2/LOC123212874,MiRAV4/LOC123215389	text=Group2,fontcolor=black,color=green,textorientation=vertical,linewidth=15,fontsize=15
CsRAV2/CsaV3_5G034010,PbRAV5/LOC103929223	text=Group3,fontcolor=black,color=green,textorientation=vertical,linewidth=15,fontsize=15
GmRAV1/Glyma01g22260,GmRAV13/Glyma20g32730	text=Group4,fontcolor=black,color=green,textorientation=vertical,linewidth=15,fontsize=15
AtRAV1/At1G13260,CsRAV1/CsaV3_5G023010	text=Group5,fontcolor=black,color=green,textorientation=vertical,linewidth=15,fontsize=15
MiRAV1/LOC123197700,PbRAV3/LOC103947873	text=Group6,fontcolor=black,color=green,textorientation=vertical,linewidth=15,fontsize=15
TaRAV10B/TraesCS4B02G325600,TaRAV9D/TraesCS3D02G052400	text=Group7,fontcolor=black,color=green,textorientation=vertical,linewidth=15,fontsize=15
GmRAV2/Glyma02g36090,AtRAV-like3/At5G06250	text=Group8,fontcolor=black,color=green,textorientation=vertical,linewidth=15,fontsize=15
OsRAV7/LOC_Os11g05740,ZmRAV13/GRMZM5G805685	text=Group9,fontcolor=black,color=green,textorientation=vertical,linewidth=15,fontsize=15
ZmRAV5/GRMZM2G065538,ZmRAV1/GRMZM2G018336	text=Group10,fontcolor=black,color=green,textorientation=vertical,linewidth=15,fontsize=15
TaRAV8B/TraesCS3B02G293000,ZmRAV10/GRMZM2G169654	text=Group11,fontcolor=black,color=green,textorientation=vertical,linewidth=15,fontsize=15
ZmRAV4/GRMZM2G059939,OsRAV12/LOC_Os05g47650	text=Group12,fontcolor=black,color=green,textorientation=vertical,linewidth=15,fontsize=15
TaRAV3B/TraesCS1B02G392300,TaRAV2B/TraesCS1B02G392200	text=Group13,fontcolor=black,color=green,textorientation=vertical,linewidth=15,fontsize=15
ZmRAV2/GRMZM2G018485,OsRAV2/LOC_Os10g39190	text=Group14,fontcolor=black,color=green,textorientation=vertical,linewidth=15,fontsize=15
ZmRAV6/GRMZM2G082227,OsRAV4/LOC_Os03g02900	text=Group15,fontcolor=black,color=green,textorientation=vertical,linewidth=15,fontsize=15
CsRAV6/CsaV3_6G008410,CsRAV7/CsaV3_5G001410	text=Group16,fontcolor=black,color=green,textorientation=vertical,linewidth=15,fontsize=15
OsRAV1/LOC_Os06g01860,OsRAV3/LOC_Os08g06120	text=Group17,fontcolor=black,color=green,textorientation=vertical,linewidth=15,fontsize=15
AtNGA3/At1G01030,AtNGA4/At4G01500	text=Group18,fontcolor=black,color=green,textorientation=vertical,linewidth=15,fontsize=15
SlNGA1/Solyc08g013700,CsRAV8/CsaV3_4G005920	text=Group19,fontcolor=black,color=green,textorientation=vertical,linewidth=15,fontsize=15
AtNGA1/At2G46870,GmRAV9/Glyma16g01951	text=Group20,fontcolor=black,color=green,textorientation=vertical,linewidth=15,fontsize=15
SlRAV6/Solyc03g083110,SlRAV5/Solyc12g098460	text=Group21,fontcolor=black,color=green,textorientation=vertical,linewidth=15,fontsize=15
CsRAV3/CsaV3_1G042340,MiRAV5/LOC123208593	text=Group22,fontcolor=black,color=green,textorientation=vertical,linewidth=15,fontsize=15
ZmRAV12/GRMZM2G423393,OsRAV14/LOC_Os07g17230	text=Group23,fontcolor=black,color=green,textorientation=vertical,linewidth=15,fontsize=15
