# Supplementary material for: Comprehensive analysis of cucumber RAV family genes and functional characterization of CsRAV1 in salt and ABA tolerance in cucumber
Source: Front Plant Sci. 2023 Feb 2;14:1115874. doi: 10.3389/fpls.2023.1115874 (PMC9933981; doi:10.3389/fpls.2023.1115874)
Supplement: Supplementary file 3 [file Table_2.xls]

## Sheet: Tandem duplication gene pairs
Supplementary Table 2 All tandem duplication and segmental duplication in cucumber genome
Tandem duplication gene1	Tandem duplication gene2
CsaV3_1G000300	CsaV3_1G000310
CsaV3_1G000360	CsaV3_1G000370
CsaV3_1G000700	CsaV3_1G000710
CsaV3_1G001040	CsaV3_1G001050
CsaV3_1G001940	CsaV3_1G001950
CsaV3_1G002020	CsaV3_1G002030
CsaV3_1G002040	CsaV3_1G002050
CsaV3_1G002110	CsaV3_1G002120
CsaV3_1G002200	CsaV3_1G002210
CsaV3_1G002540	CsaV3_1G002550
CsaV3_1G002820	CsaV3_1G002830
CsaV3_1G003400	CsaV3_1G003410
CsaV3_1G003430	CsaV3_1G003440
CsaV3_1G003460	CsaV3_1G003470
CsaV3_1G003550	CsaV3_1G003560
CsaV3_1G003710	CsaV3_1G003720
CsaV3_1G003720	CsaV3_1G003730
CsaV3_1G004040	CsaV3_1G004050
CsaV3_1G004050	CsaV3_1G004060
CsaV3_1G004180	CsaV3_1G004190
CsaV3_1G004320	CsaV3_1G004330
CsaV3_1G005340	CsaV3_1G005350
CsaV3_1G005420	CsaV3_1G005430
CsaV3_1G005430	CsaV3_1G005440
CsaV3_1G005440	CsaV3_1G005450
CsaV3_1G006110	CsaV3_1G006120
CsaV3_1G006320	CsaV3_1G006330
CsaV3_1G006380	CsaV3_1G006390
CsaV3_1G006720	CsaV3_1G006730
CsaV3_1G006840	CsaV3_1G006850
CsaV3_1G008030	CsaV3_1G008040
CsaV3_1G008040	CsaV3_1G008050
CsaV3_1G008940	CsaV3_1G008950
CsaV3_1G008950	CsaV3_1G008960
CsaV3_1G008970	CsaV3_1G008980
CsaV3_1G008980	CsaV3_1G008990
CsaV3_1G009000	CsaV3_1G009010
CsaV3_1G009020	CsaV3_1G009030
CsaV3_1G009050	CsaV3_1G009060
CsaV3_1G009080	CsaV3_1G009090
CsaV3_1G009090	CsaV3_1G009100
CsaV3_1G009360	CsaV3_1G009370
CsaV3_1G009410	CsaV3_1G009420
CsaV3_1G009460	CsaV3_1G009470
CsaV3_1G009800	CsaV3_1G009810
CsaV3_1G009810	CsaV3_1G009820
CsaV3_1G009990	CsaV3_1G010000
CsaV3_1G010010	CsaV3_1G010020
CsaV3_1G010020	CsaV3_1G010030
CsaV3_1G010210	CsaV3_1G010220
CsaV3_1G010240	CsaV3_1G010250
CsaV3_1G010250	CsaV3_1G010260
CsaV3_1G010260	CsaV3_1G010270
CsaV3_1G010270	CsaV3_1G010280
CsaV3_1G010310	CsaV3_1G010320
CsaV3_1G010330	CsaV3_1G010340
CsaV3_1G010350	CsaV3_1G010360
CsaV3_1G010370	CsaV3_1G010380
CsaV3_1G010520	CsaV3_1G010530
CsaV3_1G010540	CsaV3_1G010550
CsaV3_1G010580	CsaV3_1G010590
CsaV3_1G010970	CsaV3_1G010980
CsaV3_1G011120	CsaV3_1G011130
CsaV3_1G011130	CsaV3_1G011140
CsaV3_1G011170	CsaV3_1G011180
CsaV3_1G011200	CsaV3_1G011210
CsaV3_1G011210	CsaV3_1G011220
CsaV3_1G011270	CsaV3_1G011280
CsaV3_1G011280	CsaV3_1G011290
CsaV3_1G011400	CsaV3_1G011410
CsaV3_1G011410	CsaV3_1G011420
CsaV3_1G011420	CsaV3_1G011430
CsaV3_1G011470	CsaV3_1G011480
CsaV3_1G011480	CsaV3_1G011490
CsaV3_1G011520	CsaV3_1G011530
CsaV3_1G011530	CsaV3_1G011540
CsaV3_1G011540	CsaV3_1G011550
CsaV3_1G011550	CsaV3_1G011560
CsaV3_1G011560	CsaV3_1G011570
CsaV3_1G011570	CsaV3_1G011580
CsaV3_1G011580	CsaV3_1G011590
CsaV3_1G011590	CsaV3_1G011600
CsaV3_1G011600	CsaV3_1G011610
CsaV3_1G011610	CsaV3_1G011620
CsaV3_1G011620	CsaV3_1G011630
CsaV3_1G011640	CsaV3_1G011650
CsaV3_1G011650	CsaV3_1G011660
CsaV3_1G012000	CsaV3_1G012010
CsaV3_1G012040	CsaV3_1G012050
CsaV3_1G012210	CsaV3_1G012220
CsaV3_1G013040	CsaV3_1G013050
CsaV3_1G013160	CsaV3_1G013170
CsaV3_1G013240	CsaV3_1G013250
CsaV3_1G013320	CsaV3_1G013330
CsaV3_1G013360	CsaV3_1G013370
CsaV3_1G013730	CsaV3_1G013740
CsaV3_1G013810	CsaV3_1G013820
CsaV3_1G013850	CsaV3_1G013860
CsaV3_1G013860	CsaV3_1G013870
CsaV3_1G013960	CsaV3_1G013970
CsaV3_1G013970	CsaV3_1G013980
CsaV3_1G013980	CsaV3_1G013990
CsaV3_1G014180	CsaV3_1G014190
CsaV3_1G014210	CsaV3_1G014220
CsaV3_1G014500	CsaV3_1G014510
CsaV3_1G014710	CsaV3_1G014720
CsaV3_1G014740	CsaV3_1G014750
CsaV3_1G015140	CsaV3_1G015150
CsaV3_1G015340	CsaV3_1G015350
CsaV3_1G017110	CsaV3_1G017120
CsaV3_1G017270	CsaV3_1G017280
CsaV3_1G019500	CsaV3_1G019510
CsaV3_1G026760	CsaV3_1G026770
CsaV3_1G026770	CsaV3_1G026780
CsaV3_1G027990	CsaV3_1G028000
CsaV3_1G028060	CsaV3_1G028070
CsaV3_1G028100	CsaV3_1G028110
CsaV3_1G028130	CsaV3_1G028140
CsaV3_1G028150	CsaV3_1G028160
CsaV3_1G028300	CsaV3_1G028310
CsaV3_1G028370	CsaV3_1G028380
CsaV3_1G028520	CsaV3_1G028530
CsaV3_1G028630	CsaV3_1G028640
CsaV3_1G028640	CsaV3_1G028650
CsaV3_1G029140	CsaV3_1G029150
CsaV3_1G029380	CsaV3_1G029390
CsaV3_1G029680	CsaV3_1G029690
CsaV3_1G029690	CsaV3_1G029700
CsaV3_1G030380	CsaV3_1G030390
CsaV3_1G031270	CsaV3_1G031280
CsaV3_1G031340	CsaV3_1G031350
CsaV3_1G031350	CsaV3_1G031360
CsaV3_1G031360	CsaV3_1G031370
CsaV3_1G031370	CsaV3_1G031380
CsaV3_1G031420	CsaV3_1G031430
CsaV3_1G031450	CsaV3_1G031460
CsaV3_1G031460	CsaV3_1G031470
CsaV3_1G031510	CsaV3_1G031520
CsaV3_1G031620	CsaV3_1G031630
CsaV3_1G032050	CsaV3_1G032060
CsaV3_1G032160	CsaV3_1G032170
CsaV3_1G032170	CsaV3_1G032180
CsaV3_1G032440	CsaV3_1G032450
CsaV3_1G032480	CsaV3_1G032490
CsaV3_1G032490	CsaV3_1G032500
CsaV3_1G033200	CsaV3_1G033210
CsaV3_1G033310	CsaV3_1G033320
CsaV3_1G033850	CsaV3_1G033860
CsaV3_1G033860	CsaV3_1G033870
CsaV3_1G033870	CsaV3_1G033880
CsaV3_1G033880	CsaV3_1G033890
CsaV3_1G034150	CsaV3_1G034160
CsaV3_1G034240	CsaV3_1G034250
CsaV3_1G034430	CsaV3_1G034440
CsaV3_1G034440	CsaV3_1G034450
CsaV3_1G035760	CsaV3_1G035770
CsaV3_1G035780	CsaV3_1G035790
CsaV3_1G035790	CsaV3_1G035800
CsaV3_1G035810	CsaV3_1G035820
CsaV3_1G035820	CsaV3_1G035830
CsaV3_1G036000	CsaV3_1G036010
CsaV3_1G036200	CsaV3_1G036210
CsaV3_1G036270	CsaV3_1G036280
CsaV3_1G036280	CsaV3_1G036290
CsaV3_1G036350	CsaV3_1G036360
CsaV3_1G036590	CsaV3_1G036600
CsaV3_1G037100	CsaV3_1G037110
CsaV3_1G037230	CsaV3_1G037240
CsaV3_1G037240	CsaV3_1G037250
CsaV3_1G037460	CsaV3_1G037470
CsaV3_1G037470	CsaV3_1G037480
CsaV3_1G037480	CsaV3_1G037490
CsaV3_1G037510	CsaV3_1G037520
CsaV3_1G037530	CsaV3_1G037540
CsaV3_1G037650	CsaV3_1G037660
CsaV3_1G037660	CsaV3_1G037670
CsaV3_1G038080	CsaV3_1G038090
CsaV3_1G038270	CsaV3_1G038280
CsaV3_1G038350	CsaV3_1G038360
CsaV3_1G038360	CsaV3_1G038370
CsaV3_1G038380	CsaV3_1G038390
CsaV3_1G038390	CsaV3_1G038400
CsaV3_1G038540	CsaV3_1G038550
CsaV3_1G038570	CsaV3_1G038580
CsaV3_1G039020	CsaV3_1G039030
CsaV3_1G039100	CsaV3_1G039110
CsaV3_1G039110	CsaV3_1G039120
CsaV3_1G039390	CsaV3_1G039400
CsaV3_1G039450	CsaV3_1G039460
CsaV3_1G039460	CsaV3_1G039470
CsaV3_1G039690	CsaV3_1G039700
CsaV3_1G040400	CsaV3_1G040410
CsaV3_1G040440	CsaV3_1G040450
CsaV3_1G040500	CsaV3_1G040510
CsaV3_1G040550	CsaV3_1G040560
CsaV3_1G040890	CsaV3_1G040900
CsaV3_1G040900	CsaV3_1G040910
CsaV3_1G040920	CsaV3_1G040930
CsaV3_1G040930	CsaV3_1G040940
CsaV3_1G040950	CsaV3_1G040960
CsaV3_1G041590	CsaV3_1G041600
CsaV3_1G041610	CsaV3_1G041620
CsaV3_1G041750	CsaV3_1G041760
CsaV3_1G041770	CsaV3_1G041780
CsaV3_1G041780	CsaV3_1G041790
CsaV3_1G041790	CsaV3_1G041800
CsaV3_1G042190	CsaV3_1G042200
CsaV3_1G042200	CsaV3_1G042210
CsaV3_1G042280	CsaV3_1G042290
CsaV3_1G042410	CsaV3_1G042420
CsaV3_1G042420	CsaV3_1G042430
CsaV3_1G042470	CsaV3_1G042480
CsaV3_1G042480	CsaV3_1G042490
CsaV3_1G042490	CsaV3_1G042500
CsaV3_1G042530	CsaV3_1G042540
CsaV3_1G042870	CsaV3_1G042880
CsaV3_1G043020	CsaV3_1G043030
CsaV3_1G043190	CsaV3_1G043200
CsaV3_1G043200	CsaV3_1G043210
CsaV3_1G043570	CsaV3_1G043580
CsaV3_1G043630	CsaV3_1G043640
CsaV3_1G043740	CsaV3_1G043750
CsaV3_1G043750	CsaV3_1G043760
CsaV3_1G044820	CsaV3_1G044830
CsaV3_1G044980	CsaV3_1G044990
CsaV3_1G045400	CsaV3_1G045410
CsaV3_1G046020	CsaV3_1G046030
CsaV3_1G046030	CsaV3_1G046040
CsaV3_1G046050	CsaV3_1G046060
CsaV3_1G046410	CsaV3_1G046420
CsaV3_1G046430	CsaV3_1G046440
CsaV3_1G046600	CsaV3_1G046610
CsaV3_2G001420	CsaV3_2G001430
CsaV3_2G001740	CsaV3_2G001750
CsaV3_2G001750	CsaV3_2G001760
CsaV3_2G001780	CsaV3_2G001790
CsaV3_2G001870	CsaV3_2G001880
CsaV3_2G001940	CsaV3_2G001950
CsaV3_2G003010	CsaV3_2G003020
CsaV3_2G003150	CsaV3_2G003160
CsaV3_2G003160	CsaV3_2G003170
CsaV3_2G003800	CsaV3_2G003810
CsaV3_2G003810	CsaV3_2G003820
CsaV3_2G003860	CsaV3_2G003870
CsaV3_2G004070	CsaV3_2G004080
CsaV3_2G004080	CsaV3_2G004090
CsaV3_2G004690	CsaV3_2G004700
CsaV3_2G004760	CsaV3_2G004770
CsaV3_2G004770	CsaV3_2G004780
CsaV3_2G004790	CsaV3_2G004800
CsaV3_2G004960	CsaV3_2G004970
CsaV3_2G004970	CsaV3_2G004980
CsaV3_2G005010	CsaV3_2G005020
CsaV3_2G005040	CsaV3_2G005050
CsaV3_2G005050	CsaV3_2G005060
CsaV3_2G005100	CsaV3_2G005110
CsaV3_2G005150	CsaV3_2G005160
CsaV3_2G005160	CsaV3_2G005170
CsaV3_2G005270	CsaV3_2G005280
CsaV3_2G005350	CsaV3_2G005360
CsaV3_2G006380	CsaV3_2G006390
CsaV3_2G006460	CsaV3_2G006470
CsaV3_2G006560	CsaV3_2G006570
CsaV3_2G006700	CsaV3_2G006710
CsaV3_2G006760	CsaV3_2G006770
CsaV3_2G007080	CsaV3_2G007090
CsaV3_2G007470	CsaV3_2G007480
CsaV3_2G007500	CsaV3_2G007510
CsaV3_2G007510	CsaV3_2G007520
CsaV3_2G008050	CsaV3_2G008060
CsaV3_2G008100	CsaV3_2G008120
CsaV3_2G008130	CsaV3_2G008140
CsaV3_2G008140	CsaV3_2G008150
CsaV3_2G008150	CsaV3_2G008160
CsaV3_2G008160	CsaV3_2G008170
CsaV3_2G009060	CsaV3_2G009070
CsaV3_2G009310	CsaV3_2G009320
CsaV3_2G009630	CsaV3_2G009640
CsaV3_2G012540	CsaV3_2G012550
CsaV3_2G012550	CsaV3_2G012560
CsaV3_2G012930	CsaV3_2G012940
CsaV3_2G013080	CsaV3_2G013090
CsaV3_2G013160	CsaV3_2G013170
CsaV3_2G013170	CsaV3_2G013180
CsaV3_2G014070	CsaV3_2G014080
CsaV3_2G014080	CsaV3_2G014090
CsaV3_2G014280	CsaV3_2G014290
CsaV3_2G014600	CsaV3_2G014610
CsaV3_2G014810	CsaV3_2G014820
CsaV3_2G014820	CsaV3_2G014830
CsaV3_2G014960	CsaV3_2G014970
CsaV3_2G015140	CsaV3_2G015150
CsaV3_2G015190	CsaV3_2G015200
CsaV3_2G015530	CsaV3_2G015540
CsaV3_2G015540	CsaV3_2G015550
CsaV3_2G015590	CsaV3_2G015600
CsaV3_2G015600	CsaV3_2G015610
CsaV3_2G015790	CsaV3_2G015800
CsaV3_2G015930	CsaV3_2G015940
CsaV3_2G016460	CsaV3_2G016470
CsaV3_2G016690	CsaV3_2G016700
CsaV3_2G016720	CsaV3_2G016730
CsaV3_2G017090	CsaV3_2G017100
CsaV3_2G017310	CsaV3_2G017320
CsaV3_2G017320	CsaV3_2G017330
CsaV3_2G017330	CsaV3_2G017340
CsaV3_2G017380	CsaV3_2G017390
CsaV3_2G017390	CsaV3_2G017400
CsaV3_2G017630	CsaV3_2G017640
CsaV3_2G017640	CsaV3_2G017650
CsaV3_2G017870	CsaV3_2G017880
CsaV3_2G017960	CsaV3_2G017970
CsaV3_2G017970	CsaV3_2G017980
CsaV3_2G018010	CsaV3_2G018020
CsaV3_2G018030	CsaV3_2G018040
CsaV3_2G018180	CsaV3_2G018190
CsaV3_2G019370	CsaV3_2G019380
CsaV3_2G019560	CsaV3_2G019570
CsaV3_2G020820	CsaV3_2G020830
CsaV3_2G024450	CsaV3_2G024460
CsaV3_2G024820	CsaV3_2G024830
CsaV3_2G025200	CsaV3_2G025210
CsaV3_2G026320	CsaV3_2G026330
CsaV3_2G026330	CsaV3_2G026340
CsaV3_2G026340	CsaV3_2G026350
CsaV3_2G026420	CsaV3_2G026430
CsaV3_2G026430	CsaV3_2G026440
CsaV3_2G026560	CsaV3_2G026570
CsaV3_2G026640	CsaV3_2G026650
CsaV3_2G026650	CsaV3_2G026660
CsaV3_2G026660	CsaV3_2G026670
CsaV3_2G026760	CsaV3_2G026770
CsaV3_2G027840	CsaV3_2G027850
CsaV3_2G027870	CsaV3_2G027880
CsaV3_2G027880	CsaV3_2G027890
CsaV3_2G027920	CsaV3_2G027930
CsaV3_2G027950	CsaV3_2G027960
CsaV3_2G027960	CsaV3_2G027970
CsaV3_2G028000	CsaV3_2G028010
CsaV3_2G028100	CsaV3_2G028110
CsaV3_2G028220	CsaV3_2G028230
CsaV3_2G028230	CsaV3_2G028240
CsaV3_2G029040	CsaV3_2G029050
CsaV3_2G029110	CsaV3_2G029120
CsaV3_2G029120	CsaV3_2G029130
CsaV3_2G029310	CsaV3_2G029320
CsaV3_2G029550	CsaV3_2G029560
CsaV3_2G029980	CsaV3_2G029990
CsaV3_2G030030	CsaV3_2G030040
CsaV3_2G030170	CsaV3_2G030180
CsaV3_2G030380	CsaV3_2G030390
CsaV3_2G030780	CsaV3_2G030790
CsaV3_2G031210	CsaV3_2G031220
CsaV3_2G031350	CsaV3_2G031360
CsaV3_2G031670	CsaV3_2G031680
CsaV3_2G031750	CsaV3_2G031760
CsaV3_2G031920	CsaV3_2G031930
CsaV3_2G032250	CsaV3_2G032260
CsaV3_2G032360	CsaV3_2G032370
CsaV3_2G032460	CsaV3_2G032470
CsaV3_2G032550	CsaV3_2G032560
CsaV3_2G032670	CsaV3_2G032680
CsaV3_2G032680	CsaV3_2G032690
CsaV3_2G032690	CsaV3_2G032700
CsaV3_2G032700	CsaV3_2G032710
CsaV3_2G034040	CsaV3_2G034050
CsaV3_2G034090	CsaV3_2G034100
CsaV3_2G034100	CsaV3_2G034110
CsaV3_2G034390	CsaV3_2G034400
CsaV3_2G034720	CsaV3_2G034730
CsaV3_2G034730	CsaV3_2G034740
CsaV3_2G034770	CsaV3_2G034780
CsaV3_2G034780	CsaV3_2G034790
CsaV3_2G035020	CsaV3_2G035030
CsaV3_2G035100	CsaV3_2G035110
CsaV3_2G035310	CsaV3_2G035320
CsaV3_2G035440	CsaV3_2G035450
CsaV3_2G035480	CsaV3_2G035490
CsaV3_2G035670	CsaV3_2G035680
CsaV3_2G035760	CsaV3_2G035770
CsaV3_2G035790	CsaV3_2G035800
CsaV3_2G035800	CsaV3_2G035810
CsaV3_2G036170	CsaV3_2G036180
CsaV3_2G036280	CsaV3_2G036290
CsaV3_2G036290	CsaV3_2G036300
CsaV3_2G036300	CsaV3_2G036310
CsaV3_2G036430	CsaV3_2G036440
CsaV3_2G036440	CsaV3_2G036450
CsaV3_2G036470	CsaV3_2G036480
CsaV3_2G036480	CsaV3_2G036490
CsaV3_2G036530	CsaV3_2G036540
CsaV3_2G036570	CsaV3_2G036580
CsaV3_3G000160	CsaV3_3G000170
CsaV3_3G001620	CsaV3_3G001630
CsaV3_3G001630	CsaV3_3G001640
CsaV3_3G001640	CsaV3_3G001650
CsaV3_3G001780	CsaV3_3G001790
CsaV3_3G001920	CsaV3_3G001930
CsaV3_3G001930	CsaV3_3G001940
CsaV3_3G001940	CsaV3_3G001950
CsaV3_3G001950	CsaV3_3G001960
CsaV3_3G001960	CsaV3_3G001970
CsaV3_3G002060	CsaV3_3G002070
CsaV3_3G002460	CsaV3_3G002470
CsaV3_3G002770	CsaV3_3G002780
CsaV3_3G002860	CsaV3_3G002870
CsaV3_3G002920	CsaV3_3G002930
CsaV3_3G003670	CsaV3_3G003680
CsaV3_3G003680	CsaV3_3G003690
CsaV3_3G003770	CsaV3_3G003780
CsaV3_3G003780	CsaV3_3G003790
CsaV3_3G003900	CsaV3_3G003910
CsaV3_3G003910	CsaV3_3G003920
CsaV3_3G004000	CsaV3_3G004010
CsaV3_3G004010	CsaV3_3G004020
CsaV3_3G004020	CsaV3_3G004030
CsaV3_3G004250	CsaV3_3G004260
CsaV3_3G004260	CsaV3_3G004270
CsaV3_3G004270	CsaV3_3G004280
CsaV3_3G004280	CsaV3_3G004290
CsaV3_3G004530	CsaV3_3G004540
CsaV3_3G004950	CsaV3_3G004960
CsaV3_3G005050	CsaV3_3G005060
CsaV3_3G005070	CsaV3_3G005080
CsaV3_3G005380	CsaV3_3G005390
CsaV3_3G005750	CsaV3_3G005760
CsaV3_3G005830	CsaV3_3G005840
CsaV3_3G006030	CsaV3_3G006040
CsaV3_3G006130	CsaV3_3G006140
CsaV3_3G006360	CsaV3_3G006370
CsaV3_3G006520	CsaV3_3G006530
CsaV3_3G006670	CsaV3_3G006680
CsaV3_3G007180	CsaV3_3G007190
CsaV3_3G007370	CsaV3_3G007380
CsaV3_3G007520	CsaV3_3G007530
CsaV3_3G007790	CsaV3_3G007800
CsaV3_3G007800	CsaV3_3G007810
CsaV3_3G007810	CsaV3_3G007820
CsaV3_3G007880	CsaV3_3G007890
CsaV3_3G008180	CsaV3_3G008190
CsaV3_3G008190	CsaV3_3G008200
CsaV3_3G008220	CsaV3_3G008230
CsaV3_3G009180	CsaV3_3G009190
CsaV3_3G009350	CsaV3_3G009360
CsaV3_3G009430	CsaV3_3G009440
CsaV3_3G009440	CsaV3_3G009450
CsaV3_3G010000	CsaV3_3G010010
CsaV3_3G010290	CsaV3_3G010300
CsaV3_3G010300	CsaV3_3G010310
CsaV3_3G010390	CsaV3_3G010400
CsaV3_3G010400	CsaV3_3G010410
CsaV3_3G010530	CsaV3_3G010540
CsaV3_3G010970	CsaV3_3G010980
CsaV3_3G011100	CsaV3_3G011110
CsaV3_3G011110	CsaV3_3G011120
CsaV3_3G011450	CsaV3_3G011460
CsaV3_3G011460	CsaV3_3G011470
CsaV3_3G011820	CsaV3_3G011830
CsaV3_3G011830	CsaV3_3G011840
CsaV3_3G011840	CsaV3_3G011850
CsaV3_3G012180	CsaV3_3G012190
CsaV3_3G012230	CsaV3_3G012240
CsaV3_3G012240	CsaV3_3G012250
CsaV3_3G012250	CsaV3_3G012260
CsaV3_3G012270	CsaV3_3G012280
CsaV3_3G012280	CsaV3_3G012290
CsaV3_3G012290	CsaV3_3G012300
CsaV3_3G012330	CsaV3_3G012340
CsaV3_3G012340	CsaV3_3G012350
CsaV3_3G012350	CsaV3_3G012360
CsaV3_3G012440	CsaV3_3G012450
CsaV3_3G012530	CsaV3_3G012540
CsaV3_3G013110	CsaV3_3G013120
CsaV3_3G013140	CsaV3_3G013150
CsaV3_3G013440	CsaV3_3G013450
CsaV3_3G013450	CsaV3_3G013460
CsaV3_3G013460	CsaV3_3G013470
CsaV3_3G013660	CsaV3_3G013670
CsaV3_3G013670	CsaV3_3G013680
CsaV3_3G013810	CsaV3_3G013820
CsaV3_3G013970	CsaV3_3G013980
CsaV3_3G014160	CsaV3_3G014170
CsaV3_3G014170	CsaV3_3G014180
CsaV3_3G014270	CsaV3_3G014280
CsaV3_3G014370	CsaV3_3G014380
CsaV3_3G014380	CsaV3_3G014390
CsaV3_3G014500	CsaV3_3G014510
CsaV3_3G014510	CsaV3_3G014520
CsaV3_3G014640	CsaV3_3G014650
CsaV3_3G014750	CsaV3_3G014760
CsaV3_3G014760	CsaV3_3G014770
CsaV3_3G014890	CsaV3_3G014900
CsaV3_3G015750	CsaV3_3G015760
CsaV3_3G015760	CsaV3_3G015770
CsaV3_3G015770	CsaV3_3G015780
CsaV3_3G016030	CsaV3_3G016040
CsaV3_3G016060	CsaV3_3G016070
CsaV3_3G016080	CsaV3_3G016090
CsaV3_3G016220	CsaV3_3G016230
CsaV3_3G016380	CsaV3_3G016390
CsaV3_3G016450	CsaV3_3G016460
CsaV3_3G016480	CsaV3_3G016490
CsaV3_3G016490	CsaV3_3G016500
CsaV3_3G016560	CsaV3_3G016570
CsaV3_3G016700	CsaV3_3G016710
CsaV3_3G017050	CsaV3_3G017060
CsaV3_3G017140	CsaV3_3G017150
CsaV3_3G017860	CsaV3_3G017870
CsaV3_3G019060	CsaV3_3G019070
CsaV3_3G019210	CsaV3_3G019220
CsaV3_3G019890	CsaV3_3G019900
CsaV3_3G020900	CsaV3_3G020910
CsaV3_3G020910	CsaV3_3G020920
CsaV3_3G021270	CsaV3_3G021280
CsaV3_3G021280	CsaV3_3G021290
CsaV3_3G021310	CsaV3_3G021320
CsaV3_3G021480	CsaV3_3G021490
CsaV3_3G021900	CsaV3_3G021910
CsaV3_3G022240	CsaV3_3G022250
CsaV3_3G022250	CsaV3_3G022260
CsaV3_3G022530	CsaV3_3G022540
CsaV3_3G022700	CsaV3_3G022710
CsaV3_3G022940	CsaV3_3G022950
CsaV3_3G025110	CsaV3_3G025120
CsaV3_3G026270	CsaV3_3G026280
CsaV3_3G026850	CsaV3_3G026860
CsaV3_3G027420	CsaV3_3G027430
CsaV3_3G027430	CsaV3_3G027440
CsaV3_3G027940	CsaV3_3G027950
CsaV3_3G028040	CsaV3_3G028050
CsaV3_3G028050	CsaV3_3G028060
CsaV3_3G028070	CsaV3_3G028080
CsaV3_3G030140	CsaV3_3G030150
CsaV3_3G030210	CsaV3_3G030220
CsaV3_3G030350	CsaV3_3G030360
CsaV3_3G030640	CsaV3_3G030650
CsaV3_3G030850	CsaV3_3G030860
CsaV3_3G030860	CsaV3_3G030870
CsaV3_3G030920	CsaV3_3G030930
CsaV3_3G030930	CsaV3_3G030940
CsaV3_3G031200	CsaV3_3G031210
CsaV3_3G031210	CsaV3_3G031220
CsaV3_3G031260	CsaV3_3G031270
CsaV3_3G031660	CsaV3_3G031670
CsaV3_3G031770	CsaV3_3G031780
CsaV3_3G031850	CsaV3_3G031860
CsaV3_3G031860	CsaV3_3G031870
CsaV3_3G032010	CsaV3_3G032020
CsaV3_3G032300	CsaV3_3G032310
CsaV3_3G032310	CsaV3_3G032320
CsaV3_3G032380	CsaV3_3G032390
CsaV3_3G032580	CsaV3_3G032590
CsaV3_3G032720	CsaV3_3G032730
CsaV3_3G032830	CsaV3_3G032840
CsaV3_3G032840	CsaV3_3G032850
CsaV3_3G032850	CsaV3_3G032860
CsaV3_3G033470	CsaV3_3G033480
CsaV3_3G033510	CsaV3_3G033520
CsaV3_3G033640	CsaV3_3G033650
CsaV3_3G033650	CsaV3_3G033660
CsaV3_3G033910	CsaV3_3G033920
CsaV3_3G033920	CsaV3_3G033930
CsaV3_3G033930	CsaV3_3G033940
CsaV3_3G033940	CsaV3_3G033950
CsaV3_3G033960	CsaV3_3G033970
CsaV3_3G033970	CsaV3_3G033980
CsaV3_3G034390	CsaV3_3G034400
CsaV3_3G034420	CsaV3_3G034430
CsaV3_3G034520	CsaV3_3G034530
CsaV3_3G034530	CsaV3_3G034540
CsaV3_3G034610	CsaV3_3G034620
CsaV3_3G034640	CsaV3_3G034650
CsaV3_3G034680	CsaV3_3G034690
CsaV3_3G034690	CsaV3_3G034700
CsaV3_3G035350	CsaV3_3G035360
CsaV3_3G036150	CsaV3_3G036160
CsaV3_3G036160	CsaV3_3G036170
CsaV3_3G036170	CsaV3_3G036180
CsaV3_3G036340	CsaV3_3G036350
CsaV3_3G036350	CsaV3_3G036360
CsaV3_3G036390	CsaV3_3G036400
CsaV3_3G036400	CsaV3_3G036410
CsaV3_3G036930	CsaV3_3G036940
CsaV3_3G037200	CsaV3_3G037210
CsaV3_3G037400	CsaV3_3G037410
CsaV3_3G037600	CsaV3_3G037610
CsaV3_3G037630	CsaV3_3G037640
CsaV3_3G037640	CsaV3_3G037650
CsaV3_3G037730	CsaV3_3G037740
CsaV3_3G037820	CsaV3_3G037830
CsaV3_3G037840	CsaV3_3G037850
CsaV3_3G037850	CsaV3_3G037860
CsaV3_3G037860	CsaV3_3G037870
CsaV3_3G038460	CsaV3_3G038470
CsaV3_3G038980	CsaV3_3G038990
CsaV3_3G039060	CsaV3_3G039070
CsaV3_3G039430	CsaV3_3G039440
CsaV3_3G039520	CsaV3_3G039530
CsaV3_3G039530	CsaV3_3G039540
CsaV3_3G039950	CsaV3_3G039960
CsaV3_3G039960	CsaV3_3G039970
CsaV3_3G039970	CsaV3_3G039980
CsaV3_3G040030	CsaV3_3G040040
CsaV3_3G040080	CsaV3_3G040090
CsaV3_3G040090	CsaV3_3G040100
CsaV3_3G040100	CsaV3_3G040110
CsaV3_3G040110	CsaV3_3G040120
CsaV3_3G040310	CsaV3_3G040320
CsaV3_3G040980	CsaV3_3G040990
CsaV3_3G041010	CsaV3_3G041020
CsaV3_3G041020	CsaV3_3G041030
CsaV3_3G041340	CsaV3_3G041350
CsaV3_3G041420	CsaV3_3G041430
CsaV3_3G041460	CsaV3_3G041470
CsaV3_3G041800	CsaV3_3G041810
CsaV3_3G041810	CsaV3_3G041820
CsaV3_3G042120	CsaV3_3G042130
CsaV3_3G042130	CsaV3_3G042140
CsaV3_3G042150	CsaV3_3G042160
CsaV3_3G042160	CsaV3_3G042170
CsaV3_3G042320	CsaV3_3G042330
CsaV3_3G042900	CsaV3_3G042910
CsaV3_3G043060	CsaV3_3G043070
CsaV3_3G043290	CsaV3_3G043300
CsaV3_3G043590	CsaV3_3G043600
CsaV3_3G043770	CsaV3_3G043780
CsaV3_3G044160	CsaV3_3G044170
CsaV3_3G044170	CsaV3_3G044180
CsaV3_3G044180	CsaV3_3G044190
CsaV3_3G044200	CsaV3_3G044210
CsaV3_3G044550	CsaV3_3G044560
CsaV3_3G044650	CsaV3_3G044660
CsaV3_3G044670	CsaV3_3G044680
CsaV3_3G044680	CsaV3_3G044690
CsaV3_3G044690	CsaV3_3G044700
CsaV3_3G044700	CsaV3_3G044710
CsaV3_3G044740	CsaV3_3G044750
CsaV3_3G044960	CsaV3_3G044970
CsaV3_3G044970	CsaV3_3G044980
CsaV3_3G045280	CsaV3_3G045290
CsaV3_3G045290	CsaV3_3G045300
CsaV3_3G045610	CsaV3_3G045620
CsaV3_3G046870	CsaV3_3G046880
CsaV3_3G047010	CsaV3_3G047020
CsaV3_3G047020	CsaV3_3G047030
CsaV3_3G047030	CsaV3_3G047040
CsaV3_3G047210	CsaV3_3G047220
CsaV3_3G047360	CsaV3_3G047370
CsaV3_3G047580	CsaV3_3G047590
CsaV3_3G048100	CsaV3_3G048110
CsaV3_3G048110	CsaV3_3G048120
CsaV3_3G048180	CsaV3_3G048190
CsaV3_3G048220	CsaV3_3G048230
CsaV3_3G048230	CsaV3_3G048240
CsaV3_3G048320	CsaV3_3G048330
CsaV3_3G049210	CsaV3_3G049220
CsaV3_3G049270	CsaV3_3G049280
CsaV3_3G049400	CsaV3_3G049410
CsaV3_3G049410	CsaV3_3G049420
CsaV3_3G049840	CsaV3_3G049850
CsaV3_3G050000	CsaV3_3G050010
CsaV3_4G000290	CsaV3_4G000300
CsaV3_4G000310	CsaV3_4G000320
CsaV3_4G000340	CsaV3_4G000350
CsaV3_4G000570	CsaV3_4G000580
CsaV3_4G000870	CsaV3_4G000880
CsaV3_4G000910	CsaV3_4G000920
CsaV3_4G000920	CsaV3_4G000930
CsaV3_4G000930	CsaV3_4G000940
CsaV3_4G001030	CsaV3_4G001040
CsaV3_4G001630	CsaV3_4G001640
CsaV3_4G001640	CsaV3_4G001650
CsaV3_4G001650	CsaV3_4G001660
CsaV3_4G001660	CsaV3_4G001670
CsaV3_4G001680	CsaV3_4G001690
CsaV3_4G001850	CsaV3_4G001860
CsaV3_4G001920	CsaV3_4G001930
CsaV3_4G002300	CsaV3_4G002310
CsaV3_4G002310	CsaV3_4G002320
CsaV3_4G002320	CsaV3_4G002330
CsaV3_4G003330	CsaV3_4G003340
CsaV3_4G003500	CsaV3_4G003510
CsaV3_4G003640	CsaV3_4G003650
CsaV3_4G003650	CsaV3_4G003660
CsaV3_4G003910	CsaV3_4G003920
CsaV3_4G003970	CsaV3_4G003980
CsaV3_4G003990	CsaV3_4G004000
CsaV3_4G004000	CsaV3_4G004010
CsaV3_4G004100	CsaV3_4G004110
CsaV3_4G005220	CsaV3_4G005230
CsaV3_4G005460	CsaV3_4G005470
CsaV3_4G006240	CsaV3_4G006250
CsaV3_4G006260	CsaV3_4G006270
CsaV3_4G006270	CsaV3_4G006280
CsaV3_4G006280	CsaV3_4G006290
CsaV3_4G006410	CsaV3_4G006420
CsaV3_4G006800	CsaV3_4G006820
CsaV3_4G006940	CsaV3_4G006950
CsaV3_4G006950	CsaV3_4G006960
CsaV3_4G007310	CsaV3_4G007320
CsaV3_4G007370	CsaV3_4G007380
CsaV3_4G007410	CsaV3_4G007420
CsaV3_4G007690	CsaV3_4G007700
CsaV3_4G008080	CsaV3_4G008090
CsaV3_4G008260	CsaV3_4G008270
CsaV3_4G008290	CsaV3_4G008300
CsaV3_4G009000	CsaV3_4G009010
CsaV3_4G009530	CsaV3_4G009540
CsaV3_4G009570	CsaV3_4G009580
CsaV3_4G010170	CsaV3_4G010180
CsaV3_4G010200	CsaV3_4G010210
CsaV3_4G010210	CsaV3_4G010220
CsaV3_4G010450	CsaV3_4G010460
CsaV3_4G010470	CsaV3_4G010480
CsaV3_4G011950	CsaV3_4G011960
CsaV3_4G012080	CsaV3_4G012090
CsaV3_4G012090	CsaV3_4G012100
CsaV3_4G012180	CsaV3_4G012190
CsaV3_4G014790	CsaV3_4G014800
CsaV3_4G014890	CsaV3_4G014900
CsaV3_4G017450	CsaV3_4G017460
CsaV3_4G017610	CsaV3_4G017620
CsaV3_4G017620	CsaV3_4G017630
CsaV3_4G019780	CsaV3_4G019790
CsaV3_4G023190	CsaV3_4G023200
CsaV3_4G023480	CsaV3_4G023490
CsaV3_4G023490	CsaV3_4G023500
CsaV3_4G023500	CsaV3_4G023510
CsaV3_4G023610	CsaV3_4G023620
CsaV3_4G023620	CsaV3_4G023630
CsaV3_4G023630	CsaV3_4G023640
CsaV3_4G023640	CsaV3_4G023650
CsaV3_4G023650	CsaV3_4G023660
CsaV3_4G023660	CsaV3_4G023670
CsaV3_4G023670	CsaV3_4G023680
CsaV3_4G023810	CsaV3_4G023820
CsaV3_4G023820	CsaV3_4G023830
CsaV3_4G023830	CsaV3_4G023840
CsaV3_4G023840	CsaV3_4G023850
CsaV3_4G023880	CsaV3_4G023890
CsaV3_4G023910	CsaV3_4G023920
CsaV3_4G023920	CsaV3_4G023930
CsaV3_4G023940	CsaV3_4G023950
CsaV3_4G023950	CsaV3_4G023960
CsaV3_4G023960	CsaV3_4G023970
CsaV3_4G023970	CsaV3_4G023980
CsaV3_4G023980	CsaV3_4G023990
CsaV3_4G023990	CsaV3_4G024000
CsaV3_4G025290	CsaV3_4G025300
CsaV3_4G025300	CsaV3_4G025310
CsaV3_4G025310	CsaV3_4G025320
CsaV3_4G025320	CsaV3_4G025330
CsaV3_4G025330	CsaV3_4G025340
CsaV3_4G025360	CsaV3_4G025370
CsaV3_4G025390	CsaV3_4G025400
CsaV3_4G025400	CsaV3_4G025410
CsaV3_4G025650	CsaV3_4G025660
CsaV3_4G025680	CsaV3_4G025690
CsaV3_4G025750	CsaV3_4G025760
CsaV3_4G025760	CsaV3_4G025770
CsaV3_4G025880	CsaV3_4G025890
CsaV3_4G026350	CsaV3_4G026360
CsaV3_4G026400	CsaV3_4G026410
CsaV3_4G026410	CsaV3_4G026420
CsaV3_4G026540	CsaV3_4G026550
CsaV3_4G026740	CsaV3_4G026750
CsaV3_4G028520	CsaV3_4G028530
CsaV3_4G028840	CsaV3_4G028850
CsaV3_4G028950	CsaV3_4G028960
CsaV3_4G029410	CsaV3_4G029420
CsaV3_4G029600	CsaV3_4G029610
CsaV3_4G029740	CsaV3_4G029750
CsaV3_4G030050	CsaV3_4G030060
CsaV3_4G030120	CsaV3_4G030130
CsaV3_4G030180	CsaV3_4G030190
CsaV3_4G030330	CsaV3_4G030340
CsaV3_4G030340	CsaV3_4G030350
CsaV3_4G030350	CsaV3_4G030360
CsaV3_4G030550	CsaV3_4G030560
CsaV3_4G030560	CsaV3_4G030570
CsaV3_4G031120	CsaV3_4G031130
CsaV3_4G032060	CsaV3_4G032080
CsaV3_4G032090	CsaV3_4G032100
CsaV3_4G032410	CsaV3_4G032420
CsaV3_4G032420	CsaV3_4G032430
CsaV3_4G032430	CsaV3_4G032440
CsaV3_4G032440	CsaV3_4G032450
CsaV3_4G032450	CsaV3_4G032460
CsaV3_4G032480	CsaV3_4G032490
CsaV3_4G032870	CsaV3_4G032880
CsaV3_4G032880	CsaV3_4G032890
CsaV3_4G032890	CsaV3_4G032900
CsaV3_4G033040	CsaV3_4G033050
CsaV3_4G033050	CsaV3_4G033060
CsaV3_4G033070	CsaV3_4G033080
CsaV3_4G033300	CsaV3_4G033310
CsaV3_4G033310	CsaV3_4G033320
CsaV3_4G033970	CsaV3_4G033980
CsaV3_4G034060	CsaV3_4G034070
CsaV3_4G034070	CsaV3_4G034080
CsaV3_4G034390	CsaV3_4G034400
CsaV3_4G034400	CsaV3_4G034410
CsaV3_4G034410	CsaV3_4G034420
CsaV3_4G034500	CsaV3_4G034510
CsaV3_4G034510	CsaV3_4G034520
CsaV3_4G034520	CsaV3_4G034530
CsaV3_4G034530	CsaV3_4G034540
CsaV3_4G034540	CsaV3_4G034550
CsaV3_4G034550	CsaV3_4G034560
CsaV3_4G034790	CsaV3_4G034800
CsaV3_4G034840	CsaV3_4G034850
CsaV3_4G034850	CsaV3_4G034860
CsaV3_4G035160	CsaV3_4G035170
CsaV3_4G035170	CsaV3_4G035180
CsaV3_4G035180	CsaV3_4G035190
CsaV3_4G035430	CsaV3_4G035440
CsaV3_4G035980	CsaV3_4G035990
CsaV3_4G037090	CsaV3_4G037100
CsaV3_4G037190	CsaV3_4G037200
CsaV3_4G037250	CsaV3_4G037260
CsaV3_4G037380	CsaV3_4G037390
CsaV3_5G000220	CsaV3_5G000230
CsaV3_5G000330	CsaV3_5G000340
CsaV3_5G000810	CsaV3_5G000820
CsaV3_5G000820	CsaV3_5G000830
CsaV3_5G000830	CsaV3_5G000840
CsaV3_5G000870	CsaV3_5G000880
CsaV3_5G000880	CsaV3_5G000890
CsaV3_5G001200	CsaV3_5G001210
CsaV3_5G001290	CsaV3_5G001300
CsaV3_5G001690	CsaV3_5G001700
CsaV3_5G002300	CsaV3_5G002310
CsaV3_5G002330	CsaV3_5G002340
CsaV3_5G002420	CsaV3_5G002430
CsaV3_5G002430	CsaV3_5G002440
CsaV3_5G002440	CsaV3_5G002450
CsaV3_5G002450	CsaV3_5G002460
CsaV3_5G002890	CsaV3_5G002900
CsaV3_5G003100	CsaV3_5G003110
CsaV3_5G003130	CsaV3_5G003140
CsaV3_5G003140	CsaV3_5G003150
CsaV3_5G003410	CsaV3_5G003420
CsaV3_5G003420	CsaV3_5G003430
CsaV3_5G003460	CsaV3_5G003470
CsaV3_5G003510	CsaV3_5G003520
CsaV3_5G003540	CsaV3_5G003550
CsaV3_5G003550	CsaV3_5G003560
CsaV3_5G003790	CsaV3_5G003800
CsaV3_5G003810	CsaV3_5G003820
CsaV3_5G003820	CsaV3_5G003830
CsaV3_5G003830	CsaV3_5G003840
CsaV3_5G003840	CsaV3_5G003850
CsaV3_5G003880	CsaV3_5G003890
CsaV3_5G004070	CsaV3_5G004080
CsaV3_5G004080	CsaV3_5G004090
CsaV3_5G004090	CsaV3_5G004100
CsaV3_5G004100	CsaV3_5G004110
CsaV3_5G004110	CsaV3_5G004120
CsaV3_5G004120	CsaV3_5G004130
CsaV3_5G004340	CsaV3_5G004350
CsaV3_5G004370	CsaV3_5G004380
CsaV3_5G004610	CsaV3_5G004620
CsaV3_5G004790	CsaV3_5G004800
CsaV3_5G004800	CsaV3_5G004810
CsaV3_5G004890	CsaV3_5G004900
CsaV3_5G005030	CsaV3_5G005040
CsaV3_5G005040	CsaV3_5G005050
CsaV3_5G005310	CsaV3_5G005320
CsaV3_5G005520	CsaV3_5G005530
CsaV3_5G005540	CsaV3_5G005550
CsaV3_5G005790	CsaV3_5G005800
CsaV3_5G005940	CsaV3_5G005950
CsaV3_5G006030	CsaV3_5G006040
CsaV3_5G006160	CsaV3_5G006170
CsaV3_5G006170	CsaV3_5G006180
CsaV3_5G006660	CsaV3_5G006670
CsaV3_5G006760	CsaV3_5G006770
CsaV3_5G006770	CsaV3_5G006780
CsaV3_5G006790	CsaV3_5G006800
CsaV3_5G006800	CsaV3_5G006810
CsaV3_5G006820	CsaV3_5G006830
CsaV3_5G006830	CsaV3_5G006840
CsaV3_5G008340	CsaV3_5G008350
CsaV3_5G008500	CsaV3_5G008510
CsaV3_5G008510	CsaV3_5G008520
CsaV3_5G008520	CsaV3_5G008530
CsaV3_5G008640	CsaV3_5G008650
CsaV3_5G008680	CsaV3_5G008690
CsaV3_5G008690	CsaV3_5G008700
CsaV3_5G008710	CsaV3_5G008720
CsaV3_5G008750	CsaV3_5G008760
CsaV3_5G008760	CsaV3_5G008770
CsaV3_5G008770	CsaV3_5G008780
CsaV3_5G008940	CsaV3_5G008950
CsaV3_5G008950	CsaV3_5G008960
CsaV3_5G010170	CsaV3_5G010180
CsaV3_5G010390	CsaV3_5G010400
CsaV3_5G010500	CsaV3_5G010510
CsaV3_5G010640	CsaV3_5G010650
CsaV3_5G011200	CsaV3_5G011210
CsaV3_5G012660	CsaV3_5G012670
CsaV3_5G012670	CsaV3_5G012680
CsaV3_5G012920	CsaV3_5G012930
CsaV3_5G013020	CsaV3_5G013030
CsaV3_5G013030	CsaV3_5G013040
CsaV3_5G013140	CsaV3_5G013150
CsaV3_5G013620	CsaV3_5G013630
CsaV3_5G013680	CsaV3_5G013690
CsaV3_5G013820	CsaV3_5G013830
CsaV3_5G013950	CsaV3_5G013960
CsaV3_5G014040	CsaV3_5G014050
CsaV3_5G014260	CsaV3_5G014270
CsaV3_5G014390	CsaV3_5G014400
CsaV3_5G014560	CsaV3_5G014570
CsaV3_5G014880	CsaV3_5G014890
CsaV3_5G014960	CsaV3_5G014970
CsaV3_5G014970	CsaV3_5G014980
CsaV3_5G015060	CsaV3_5G015070
CsaV3_5G015230	CsaV3_5G015240
CsaV3_5G015490	CsaV3_5G015500
CsaV3_5G015540	CsaV3_5G015550
CsaV3_5G017130	CsaV3_5G017140
CsaV3_5G017200	CsaV3_5G017210
CsaV3_5G017310	CsaV3_5G017320
CsaV3_5G017590	CsaV3_5G018590
CsaV3_5G018670	CsaV3_5G018680
CsaV3_5G020270	CsaV3_5G020280
CsaV3_5G020760	CsaV3_5G020770
CsaV3_5G023350	CsaV3_5G023360
CsaV3_5G024430	CsaV3_5G024440
CsaV3_5G024450	CsaV3_5G024460
CsaV3_5G024640	CsaV3_5G024650
CsaV3_5G024910	CsaV3_5G024920
CsaV3_5G025070	CsaV3_5G025080
CsaV3_5G025200	CsaV3_5G025210
CsaV3_5G025380	CsaV3_5G025390
CsaV3_5G025540	CsaV3_5G025550
CsaV3_5G025580	CsaV3_5G025590
CsaV3_5G025680	CsaV3_5G025690
CsaV3_5G025920	CsaV3_5G025930
CsaV3_5G026060	CsaV3_5G026070
CsaV3_5G026330	CsaV3_5G026340
CsaV3_5G026340	CsaV3_5G026350
CsaV3_5G026350	CsaV3_5G026360
CsaV3_5G026540	CsaV3_5G026550
CsaV3_5G026550	CsaV3_5G026560
CsaV3_5G026560	CsaV3_5G026570
CsaV3_5G026580	CsaV3_5G026590
CsaV3_5G026590	CsaV3_5G026600
CsaV3_5G026600	CsaV3_5G026610
CsaV3_5G026610	CsaV3_5G026620
CsaV3_5G026700	CsaV3_5G026710
CsaV3_5G026720	CsaV3_5G026730
CsaV3_5G027930	CsaV3_5G027940
CsaV3_5G028430	CsaV3_5G028440
CsaV3_5G029030	CsaV3_5G029040
CsaV3_5G029040	CsaV3_5G029050
CsaV3_5G029050	CsaV3_5G029060
CsaV3_5G029060	CsaV3_5G029070
CsaV3_5G029180	CsaV3_5G029190
CsaV3_5G029200	CsaV3_5G029210
CsaV3_5G029380	CsaV3_5G029390
CsaV3_5G029600	CsaV3_5G029610
CsaV3_5G029930	CsaV3_5G029940
CsaV3_5G029990	CsaV3_5G030000
CsaV3_5G030590	CsaV3_5G030600
CsaV3_5G030820	CsaV3_5G030830
CsaV3_5G030830	CsaV3_5G030840
CsaV3_5G030890	CsaV3_5G030900
CsaV3_5G030920	CsaV3_5G030930
CsaV3_5G032890	CsaV3_5G032900
CsaV3_5G033290	CsaV3_5G033300
CsaV3_5G033300	CsaV3_5G033310
CsaV3_5G033440	CsaV3_5G033450
CsaV3_5G033450	CsaV3_5G033460
CsaV3_5G033730	CsaV3_5G033740
CsaV3_5G033740	CsaV3_5G033750
CsaV3_5G034650	CsaV3_5G034660
CsaV3_5G034780	CsaV3_5G034790
CsaV3_5G034790	CsaV3_5G034800
CsaV3_5G035050	CsaV3_5G035060
CsaV3_5G035100	CsaV3_5G035110
CsaV3_5G035110	CsaV3_5G035120
CsaV3_5G035290	CsaV3_5G035300
CsaV3_5G035330	CsaV3_5G035340
CsaV3_5G035340	CsaV3_5G035350
CsaV3_5G035480	CsaV3_5G035490
CsaV3_5G035680	CsaV3_5G035690
CsaV3_5G035690	CsaV3_5G035700
CsaV3_5G035860	CsaV3_5G035870
CsaV3_5G035940	CsaV3_5G035950
CsaV3_5G035950	CsaV3_5G035960
CsaV3_5G035960	CsaV3_5G035970
CsaV3_5G035970	CsaV3_5G035980
CsaV3_5G035980	CsaV3_5G035990
CsaV3_5G036170	CsaV3_5G036180
CsaV3_5G036180	CsaV3_5G036190
CsaV3_5G036570	CsaV3_5G036580
CsaV3_5G036610	CsaV3_5G036620
CsaV3_5G036720	CsaV3_5G036730
CsaV3_5G037210	CsaV3_5G037220
CsaV3_5G037340	CsaV3_5G037350
CsaV3_5G037510	CsaV3_5G037520
CsaV3_5G037540	CsaV3_5G037550
CsaV3_5G037560	CsaV3_5G037570
CsaV3_5G037570	CsaV3_5G037580
CsaV3_5G037600	CsaV3_5G037610
CsaV3_5G037770	CsaV3_5G037780
CsaV3_5G037810	CsaV3_5G037820
CsaV3_5G038480	CsaV3_5G038490
CsaV3_5G038580	CsaV3_5G038590
CsaV3_5G038600	CsaV3_5G038610
CsaV3_5G038860	CsaV3_5G038870
CsaV3_5G038870	CsaV3_5G038880
CsaV3_5G038900	CsaV3_5G038910
CsaV3_5G038970	CsaV3_5G038980
CsaV3_5G038990	CsaV3_5G039000
CsaV3_5G039480	CsaV3_5G039490
CsaV3_5G039610	CsaV3_5G039620
CsaV3_5G039620	CsaV3_5G039630
CsaV3_5G039630	CsaV3_5G039640
CsaV3_5G039650	CsaV3_5G039660
CsaV3_5G039680	CsaV3_5G039690
CsaV3_5G039690	CsaV3_5G039700
CsaV3_5G039720	CsaV3_5G039730
CsaV3_5G039730	CsaV3_5G039740
CsaV3_5G039770	CsaV3_5G039780
CsaV3_5G039820	CsaV3_5G039830
CsaV3_5G040080	CsaV3_5G040090
CsaV3_5G040130	CsaV3_5G040140
CsaV3_5G040140	CsaV3_5G040150
CsaV3_5G040240	CsaV3_5G040250
CsaV3_5G040260	CsaV3_5G040270
CsaV3_5G040500	CsaV3_5G040510
CsaV3_6G000230	CsaV3_6G000240
CsaV3_6G000340	CsaV3_6G000350
CsaV3_6G000380	CsaV3_6G000390
CsaV3_6G000730	CsaV3_6G000740
CsaV3_6G000750	CsaV3_6G000760
CsaV3_6G000760	CsaV3_6G000770
CsaV3_6G001780	CsaV3_6G001790
CsaV3_6G002580	CsaV3_6G002590
CsaV3_6G002620	CsaV3_6G002630
CsaV3_6G002630	CsaV3_6G002640
CsaV3_6G002640	CsaV3_6G002650
CsaV3_6G002930	CsaV3_6G002940
CsaV3_6G002960	CsaV3_6G002970
CsaV3_6G002980	CsaV3_6G002990
CsaV3_6G003000	CsaV3_6G003010
CsaV3_6G003340	CsaV3_6G003350
CsaV3_6G003380	CsaV3_6G003390
CsaV3_6G004020	CsaV3_6G004030
CsaV3_6G004760	CsaV3_6G004770
CsaV3_6G004860	CsaV3_6G004870
CsaV3_6G005110	CsaV3_6G005120
CsaV3_6G005350	CsaV3_6G005360
CsaV3_6G006130	CsaV3_6G006140
CsaV3_6G006190	CsaV3_6G006200
CsaV3_6G006670	CsaV3_6G006680
CsaV3_6G006680	CsaV3_6G006690
CsaV3_6G006700	CsaV3_6G006710
CsaV3_6G006860	CsaV3_6G006870
CsaV3_6G006870	CsaV3_6G006880
CsaV3_6G006950	CsaV3_6G006960
CsaV3_6G006960	CsaV3_6G006970
CsaV3_6G006970	CsaV3_6G006980
CsaV3_6G006980	CsaV3_6G006990
CsaV3_6G007000	CsaV3_6G007010
CsaV3_6G007500	CsaV3_6G007510
CsaV3_6G007650	CsaV3_6G007660
CsaV3_6G007660	CsaV3_6G007670
CsaV3_6G007670	CsaV3_6G007680
CsaV3_6G007710	CsaV3_6G007720
CsaV3_6G007870	CsaV3_6G007880
CsaV3_6G008100	CsaV3_6G008110
CsaV3_6G008110	CsaV3_6G008120
CsaV3_6G008200	CsaV3_6G008210
CsaV3_6G008450	CsaV3_6G008460
CsaV3_6G008470	CsaV3_6G008480
CsaV3_6G008690	CsaV3_6G008700
CsaV3_6G008740	CsaV3_6G008750
CsaV3_6G008770	CsaV3_6G008780
CsaV3_6G009280	CsaV3_6G009290
CsaV3_6G009290	CsaV3_6G009300
CsaV3_6G012870	CsaV3_6G012880
CsaV3_6G013690	CsaV3_6G013700
CsaV3_6G014070	CsaV3_6G014080
CsaV3_6G014080	CsaV3_6G014090
CsaV3_6G014090	CsaV3_6G014100
CsaV3_6G014500	CsaV3_6G014510
CsaV3_6G014510	CsaV3_6G014520
CsaV3_6G014640	CsaV3_6G014650
CsaV3_6G014670	CsaV3_6G014680
CsaV3_6G014850	CsaV3_6G014860
CsaV3_6G014920	CsaV3_6G014930
CsaV3_6G014930	CsaV3_6G014940
CsaV3_6G015010	CsaV3_6G015020
CsaV3_6G015020	CsaV3_6G015030
CsaV3_6G015850	CsaV3_6G015860
CsaV3_6G015940	CsaV3_6G015950
CsaV3_6G016120	CsaV3_6G016130
CsaV3_6G017030	CsaV3_6G017040
CsaV3_6G017110	CsaV3_6G017120
CsaV3_6G018800	CsaV3_6G018810
CsaV3_6G019010	CsaV3_6G019020
CsaV3_6G020220	CsaV3_6G021220
CsaV3_6G021220	CsaV3_6G021230
CsaV3_6G021590	CsaV3_6G021600
CsaV3_6G021970	CsaV3_6G021980
CsaV3_6G022630	CsaV3_6G022640
CsaV3_6G022680	CsaV3_6G022690
CsaV3_6G022690	CsaV3_6G022700
CsaV3_6G023800	CsaV3_6G023810
CsaV3_6G023820	CsaV3_6G023830
CsaV3_6G024060	CsaV3_6G024070
CsaV3_6G029740	CsaV3_6G030740
CsaV3_6G031270	CsaV3_6G031280
CsaV3_6G031750	CsaV3_6G031760
CsaV3_6G032030	CsaV3_6G032040
CsaV3_6G032060	CsaV3_6G032070
CsaV3_6G032070	CsaV3_6G032080
CsaV3_6G032080	CsaV3_6G032090
CsaV3_6G032370	CsaV3_6G032380
CsaV3_6G032380	CsaV3_6G032390
CsaV3_6G033790	CsaV3_6G033800
CsaV3_6G033950	CsaV3_6G033960
CsaV3_6G033960	CsaV3_6G033970
CsaV3_6G035630	CsaV3_6G035640
CsaV3_6G035640	CsaV3_6G035650
CsaV3_6G037390	CsaV3_6G037400
CsaV3_6G037490	CsaV3_6G037500
CsaV3_6G037820	CsaV3_6G037830
CsaV3_6G038030	CsaV3_6G038040
CsaV3_6G038040	CsaV3_6G038050
CsaV3_6G038130	CsaV3_6G038140
CsaV3_6G038140	CsaV3_6G038150
CsaV3_6G038740	CsaV3_6G038750
CsaV3_6G039200	CsaV3_6G039210
CsaV3_6G039280	CsaV3_6G039290
CsaV3_6G039290	CsaV3_6G039300
CsaV3_6G039300	CsaV3_6G039310
CsaV3_6G039520	CsaV3_6G039530
CsaV3_6G039530	CsaV3_6G039540
CsaV3_6G039540	CsaV3_6G039550
CsaV3_6G039660	CsaV3_6G039670
CsaV3_6G039670	CsaV3_6G039680
CsaV3_6G039680	CsaV3_6G039690
CsaV3_6G039690	CsaV3_6G039700
CsaV3_6G039700	CsaV3_6G039710
CsaV3_6G039710	CsaV3_6G039720
CsaV3_6G040030	CsaV3_6G040040
CsaV3_6G040120	CsaV3_6G040130
CsaV3_6G040200	CsaV3_6G040210
CsaV3_6G040210	CsaV3_6G040220
CsaV3_6G040220	CsaV3_6G040230
CsaV3_6G040230	CsaV3_6G040240
CsaV3_6G040330	CsaV3_6G040340
CsaV3_6G040370	CsaV3_6G040380
CsaV3_6G040520	CsaV3_6G040530
CsaV3_6G040560	CsaV3_6G040570
CsaV3_6G040570	CsaV3_6G040580
CsaV3_6G040810	CsaV3_6G040820
CsaV3_6G041070	CsaV3_6G041080
CsaV3_6G041140	CsaV3_6G041150
CsaV3_6G041310	CsaV3_6G041320
CsaV3_6G041370	CsaV3_6G041380
CsaV3_6G041540	CsaV3_6G041550
CsaV3_6G041910	CsaV3_6G041920
CsaV3_6G041920	CsaV3_6G041930
CsaV3_6G041950	CsaV3_6G041960
CsaV3_6G041960	CsaV3_6G041970
CsaV3_6G041970	CsaV3_6G041980
CsaV3_6G042340	CsaV3_6G042350
CsaV3_6G042350	CsaV3_6G042360
CsaV3_6G042360	CsaV3_6G042370
CsaV3_6G042370	CsaV3_6G042380
CsaV3_6G042380	CsaV3_6G042390
CsaV3_6G042810	CsaV3_6G042820
CsaV3_6G042830	CsaV3_6G042840
CsaV3_6G042840	CsaV3_6G042850
CsaV3_6G042910	CsaV3_6G042920
CsaV3_6G042940	CsaV3_6G042950
CsaV3_6G042950	CsaV3_6G042960
CsaV3_6G043010	CsaV3_6G043020
CsaV3_6G043140	CsaV3_6G043150
CsaV3_6G043290	CsaV3_6G043300
CsaV3_6G043300	CsaV3_6G043310
CsaV3_6G043610	CsaV3_6G043620
CsaV3_6G043620	CsaV3_6G043630
CsaV3_6G043710	CsaV3_6G043720
CsaV3_6G043740	CsaV3_6G043750
CsaV3_6G044210	CsaV3_6G044220
CsaV3_6G044530	CsaV3_6G044540
CsaV3_6G044560	CsaV3_6G044570
CsaV3_6G044570	CsaV3_6G044580
CsaV3_6G044870	CsaV3_6G044880
CsaV3_6G044880	CsaV3_6G044890
CsaV3_6G044890	CsaV3_6G044900
CsaV3_6G044900	CsaV3_6G044910
CsaV3_6G044910	CsaV3_6G044920
CsaV3_6G044920	CsaV3_6G044930
CsaV3_6G045170	CsaV3_6G045180
CsaV3_6G045540	CsaV3_6G045550
CsaV3_6G045840	CsaV3_6G045850
CsaV3_6G045850	CsaV3_6G045860
CsaV3_6G045860	CsaV3_6G045870
CsaV3_6G045870	CsaV3_6G045880
CsaV3_6G045890	CsaV3_6G045900
CsaV3_6G045900	CsaV3_6G045910
CsaV3_6G046490	CsaV3_6G046500
CsaV3_6G046500	CsaV3_6G046510
CsaV3_6G046510	CsaV3_6G046520
CsaV3_6G046590	CsaV3_6G046600
CsaV3_6G046600	CsaV3_6G046610
CsaV3_6G046610	CsaV3_6G046620
CsaV3_6G046620	CsaV3_6G046630
CsaV3_6G046630	CsaV3_6G046640
CsaV3_6G047400	CsaV3_6G047420
CsaV3_6G047440	CsaV3_6G047450
CsaV3_6G047450	CsaV3_6G047460
CsaV3_6G047610	CsaV3_6G047620
CsaV3_6G047620	CsaV3_6G047630
CsaV3_6G047670	CsaV3_6G047680
CsaV3_6G047680	CsaV3_6G047690
CsaV3_6G047720	CsaV3_6G047730
CsaV3_6G047730	CsaV3_6G047740
CsaV3_6G047740	CsaV3_6G047750
CsaV3_6G047750	CsaV3_6G047760
CsaV3_6G048890	CsaV3_6G048900
CsaV3_6G049310	CsaV3_6G049320
CsaV3_6G049320	CsaV3_6G049330
CsaV3_6G049330	CsaV3_6G049340
CsaV3_6G049350	CsaV3_6G049360
CsaV3_6G049370	CsaV3_6G049380
CsaV3_6G049480	CsaV3_6G049490
CsaV3_6G049490	CsaV3_6G049500
CsaV3_6G049590	CsaV3_6G049600
CsaV3_6G049680	CsaV3_6G049690
CsaV3_6G049700	CsaV3_6G049710
CsaV3_6G049950	CsaV3_6G049960
CsaV3_6G050560	CsaV3_6G050570
CsaV3_6G050580	CsaV3_6G050590
CsaV3_6G050690	CsaV3_6G050700
CsaV3_6G050870	CsaV3_6G050880
CsaV3_6G051290	CsaV3_6G051300
CsaV3_6G051300	CsaV3_6G051310
CsaV3_6G051360	CsaV3_6G051370
CsaV3_6G051520	CsaV3_6G051530
CsaV3_6G052140	CsaV3_6G052150
CsaV3_6G052150	CsaV3_6G052160
CsaV3_6G052160	CsaV3_6G052170
CsaV3_6G052230	CsaV3_6G052240
CsaV3_6G052430	CsaV3_6G052440
CsaV3_6G052460	CsaV3_6G052470
CsaV3_6G052470	CsaV3_6G052480
CsaV3_6G052480	CsaV3_6G052490
CsaV3_6G052510	CsaV3_6G052520
CsaV3_6G052540	CsaV3_6G052550
CsaV3_6G052550	CsaV3_6G052560
CsaV3_6G052560	CsaV3_6G052570
CsaV3_7G000090	CsaV3_7G000100
CsaV3_7G000440	CsaV3_7G000450
CsaV3_7G000450	CsaV3_7G000460
CsaV3_7G000510	CsaV3_7G000520
CsaV3_7G000590	CsaV3_7G000600
CsaV3_7G000620	CsaV3_7G000630
CsaV3_7G000680	CsaV3_7G000690
CsaV3_7G000850	CsaV3_7G000860
CsaV3_7G001130	CsaV3_7G001140
CsaV3_7G001370	CsaV3_7G001380
CsaV3_7G001380	CsaV3_7G001390
CsaV3_7G001390	CsaV3_7G001400
CsaV3_7G001490	CsaV3_7G001500
CsaV3_7G001500	CsaV3_7G001510
CsaV3_7G001510	CsaV3_7G001520
CsaV3_7G001520	CsaV3_7G001530
CsaV3_7G001530	CsaV3_7G001540
CsaV3_7G001600	CsaV3_7G001610
CsaV3_7G001630	CsaV3_7G001640
CsaV3_7G001640	CsaV3_7G001650
CsaV3_7G001670	CsaV3_7G001680
CsaV3_7G001680	CsaV3_7G001690
CsaV3_7G001690	CsaV3_7G001700
CsaV3_7G001710	CsaV3_7G001720
CsaV3_7G002390	CsaV3_7G002400
CsaV3_7G002950	CsaV3_7G002960
CsaV3_7G003190	CsaV3_7G003200
CsaV3_7G003240	CsaV3_7G003250
CsaV3_7G003250	CsaV3_7G003260
CsaV3_7G003610	CsaV3_7G003620
CsaV3_7G003620	CsaV3_7G003630
CsaV3_7G003630	CsaV3_7G003640
CsaV3_7G003640	CsaV3_7G003650
CsaV3_7G003800	CsaV3_7G003810
CsaV3_7G003810	CsaV3_7G003820
CsaV3_7G004080	CsaV3_7G004090
CsaV3_7G004090	CsaV3_7G004100
CsaV3_7G004100	CsaV3_7G004110
CsaV3_7G004370	CsaV3_7G004380
CsaV3_7G004430	CsaV3_7G004440
CsaV3_7G005900	CsaV3_7G005910
CsaV3_7G005920	CsaV3_7G005930
CsaV3_7G005930	CsaV3_7G005940
CsaV3_7G006010	CsaV3_7G006020
CsaV3_7G006140	CsaV3_7G006150
CsaV3_7G006270	CsaV3_7G006280
CsaV3_7G006370	CsaV3_7G006380
CsaV3_7G006580	CsaV3_7G006590
CsaV3_7G006590	CsaV3_7G006600
CsaV3_7G006620	CsaV3_7G006630
CsaV3_7G006630	CsaV3_7G006640
CsaV3_7G006650	CsaV3_7G006660
CsaV3_7G006670	CsaV3_7G006680
CsaV3_7G006680	CsaV3_7G006690
CsaV3_7G007130	CsaV3_7G007140
CsaV3_7G007170	CsaV3_7G007180
CsaV3_7G007180	CsaV3_7G007190
CsaV3_7G007310	CsaV3_7G007320
CsaV3_7G007320	CsaV3_7G007330
CsaV3_7G007350	CsaV3_7G007360
CsaV3_7G007480	CsaV3_7G007490
CsaV3_7G007550	CsaV3_7G007560
CsaV3_7G007560	CsaV3_7G007570
CsaV3_7G007570	CsaV3_7G007580
CsaV3_7G007580	CsaV3_7G007590
CsaV3_7G007590	CsaV3_7G007600
CsaV3_7G007610	CsaV3_7G007620
CsaV3_7G007620	CsaV3_7G007630
CsaV3_7G007630	CsaV3_7G007640
CsaV3_7G008160	CsaV3_7G008170
CsaV3_7G008170	CsaV3_7G008180
CsaV3_7G008180	CsaV3_7G008190
CsaV3_7G008220	CsaV3_7G008230
CsaV3_7G008230	CsaV3_7G008240
CsaV3_7G008280	CsaV3_7G008290
CsaV3_7G008350	CsaV3_7G008360
CsaV3_7G008380	CsaV3_7G008390
CsaV3_7G008390	CsaV3_7G008400
CsaV3_7G008400	CsaV3_7G008410
CsaV3_7G008410	CsaV3_7G008420
CsaV3_7G008890	CsaV3_7G008900
CsaV3_7G008900	CsaV3_7G008910
CsaV3_7G010160	CsaV3_7G010170
CsaV3_7G013780	CsaV3_7G013790
CsaV3_7G013790	CsaV3_7G013800
CsaV3_7G013840	CsaV3_7G013850
CsaV3_7G013850	CsaV3_7G013860
CsaV3_7G013860	CsaV3_7G013870
CsaV3_7G013900	CsaV3_7G013910
CsaV3_7G014960	CsaV3_7G014970
CsaV3_7G015000	CsaV3_7G015010
CsaV3_7G017270	CsaV3_7G017280
CsaV3_7G017280	CsaV3_7G018280
CsaV3_7G018290	CsaV3_7G018300
CsaV3_7G018830	CsaV3_7G018840
CsaV3_7G021300	CsaV3_7G021310
CsaV3_7G021410	CsaV3_7G021420
CsaV3_7G021420	CsaV3_7G021430
CsaV3_7G022970	CsaV3_7G022980
CsaV3_7G023100	CsaV3_7G023110
CsaV3_7G023110	CsaV3_7G023120
CsaV3_7G023340	CsaV3_7G023350
CsaV3_7G023350	CsaV3_7G023360
CsaV3_7G023390	CsaV3_7G023400
CsaV3_7G023460	CsaV3_7G023470
CsaV3_7G023600	CsaV3_7G023610
CsaV3_7G023610	CsaV3_7G023620
CsaV3_7G023870	CsaV3_7G023880
CsaV3_7G023940	CsaV3_7G023950
CsaV3_7G023950	CsaV3_7G023960
CsaV3_7G023960	CsaV3_7G023970
CsaV3_7G024140	CsaV3_7G024150
CsaV3_7G024150	CsaV3_7G024160
CsaV3_7G024410	CsaV3_7G024420
CsaV3_7G024950	CsaV3_7G024960
CsaV3_7G024980	CsaV3_7G024990
CsaV3_7G025280	CsaV3_7G025290
CsaV3_7G025560	CsaV3_7G025570
CsaV3_7G025590	CsaV3_7G025600
CsaV3_7G025610	CsaV3_7G025620
CsaV3_7G026280	CsaV3_7G026290
CsaV3_7G026570	CsaV3_7G026580
CsaV3_7G026660	CsaV3_7G026670
CsaV3_7G027060	CsaV3_7G027070
CsaV3_7G027400	CsaV3_7G027410
CsaV3_7G027410	CsaV3_7G027420
CsaV3_7G027430	CsaV3_7G027440
CsaV3_7G027570	CsaV3_7G027580
CsaV3_7G027910	CsaV3_7G027920
CsaV3_7G027930	CsaV3_7G027940
CsaV3_7G028220	CsaV3_7G028230
CsaV3_7G028390	CsaV3_7G028400
CsaV3_7G028670	CsaV3_7G028680
CsaV3_7G028760	CsaV3_7G028770
CsaV3_7G028990	CsaV3_7G029000
CsaV3_7G029040	CsaV3_7G029050
CsaV3_7G029050	CsaV3_7G029060
CsaV3_7G029230	CsaV3_7G029240
CsaV3_7G029240	CsaV3_7G029250
CsaV3_7G029340	CsaV3_7G029350
CsaV3_7G029360	CsaV3_7G029370
CsaV3_7G029410	CsaV3_7G029420
CsaV3_7G029460	CsaV3_7G029470
CsaV3_7G029510	CsaV3_7G029520
CsaV3_7G030320	CsaV3_7G030330
CsaV3_7G030330	CsaV3_7G030340
CsaV3_7G030340	CsaV3_7G030350
CsaV3_7G030360	CsaV3_7G030370
CsaV3_7G030380	CsaV3_7G030390
CsaV3_7G030390	CsaV3_7G030400
CsaV3_7G030400	CsaV3_7G030410
CsaV3_7G030410	CsaV3_7G030420
CsaV3_7G030770	CsaV3_7G030780
CsaV3_7G030790	CsaV3_7G030800
CsaV3_7G030880	CsaV3_7G030890
CsaV3_7G031210	CsaV3_7G031220
CsaV3_7G031600	CsaV3_7G031610
CsaV3_7G031610	CsaV3_7G031620
CsaV3_7G031680	CsaV3_7G031690
CsaV3_7G031760	CsaV3_7G031770
CsaV3_7G031770	CsaV3_7G031780
CsaV3_7G032220	CsaV3_7G032230
CsaV3_7G032350	CsaV3_7G032360
CsaV3_7G032360	CsaV3_7G032370
CsaV3_7G032370	CsaV3_7G032380
CsaV3_7G032380	CsaV3_7G032390
CsaV3_7G032390	CsaV3_7G032400
CsaV3_7G032630	CsaV3_7G032640
CsaV3_7G032850	CsaV3_7G032860
CsaV3_7G032870	CsaV3_7G032880
CsaV3_7G032880	CsaV3_7G032890
CsaV3_7G032890	CsaV3_7G032900
CsaV3_7G033050	CsaV3_7G033060
CsaV3_7G033220	CsaV3_7G033230
CsaV3_7G033380	CsaV3_7G033390
CsaV3_7G033650	CsaV3_7G033660
CsaV3_7G034070	CsaV3_7G034080
CsaV3_7G034090	CsaV3_7G034100
CsaV3_7G035090	CsaV3_7G035100
CsaV3_7G035100	CsaV3_7G035110
CsaV3_7G035130	CsaV3_7G035140
CsaV3_7G035140	CsaV3_7G035150
CsaV3_7G035170	CsaV3_7G035180
CsaV3_7G035180	CsaV3_7G035190
CsaV3_7G035190	CsaV3_7G035200
CsaV3_UNG000020	CsaV3_UNG002020
CsaV3_UNG024150	CsaV3_UNG028150
CsaV3_UNG025150	CsaV3_UNG027150
CsaV3_UNG029150	CsaV3_UNG029160
CsaV3_UNG037190	CsaV3_UNG037200
CsaV3_UNG043230	CsaV3_UNG043240
CsaV3_UNG085670	CsaV3_UNG085680
CsaV3_UNG091710	CsaV3_UNG093710
CsaV3_UNG116960	CsaV3_UNG118960
CsaV3_UNG127970	CsaV3_UNG127980
CsaV3_UNG164240	CsaV3_UNG166240
CsaV3_UNG187480	CsaV3_UNG189490
CsaV3_UNG189490	CsaV3_UNG197500
CsaV3_UNG212450	CsaV3_UNG212460
CsaV3_UNG227840	CsaV3_UNG227850
CsaV3_UNG227860	CsaV3_UNG227870
CsaV3_UNG232180	CsaV3_UNG232190
CsaV3_UNG234390	CsaV3_UNG234400
CsaV3_UNG234400	CsaV3_UNG234410
CsaV3_UNG240540	CsaV3_UNG240550
CsaV3_UNG240560	CsaV3_UNG240570
CsaV3_UNG240570	CsaV3_UNG240580
CsaV3_UNG240580	CsaV3_UNG240590

## Sheet: Segmental duplication events
############### Parameters ###############
# MATCH_SCORE: 50
# MATCH_SIZE: 5
# GAP_PENALTY: -1
# OVERLAP_WINDOW: 5
# E_VALUE: 1e-05
# MAX GAPS: 25
############### Statistics ###############
# Number of collinear genes: 4059, Percentage: 16.69
# Number of all genes: 24317
##########################################
## Alignment 0: score=1975.0 e_value=4.6e-159 N=44 chr1&chr1 plus
0- 0:	CsaV3_1G002240	CsaV3_1G005290	1e-17
0- 1:	CsaV3_1G002250	CsaV3_1G005320	2e-80
0- 2:	CsaV3_1G002280	CsaV3_1G005330	2e-64
0- 3:	CsaV3_1G002300	CsaV3_1G005480	7e-106
0- 4:	CsaV3_1G002310	CsaV3_1G005490	2e-32
0- 5:	CsaV3_1G002320	CsaV3_1G005510	2e-12
0- 6:	CsaV3_1G002390	CsaV3_1G005540	4e-143
0- 7:	CsaV3_1G002410	CsaV3_1G005600	5e-166
0- 8:	CsaV3_1G002420	CsaV3_1G005610	5e-96
0- 9:	CsaV3_1G002430	CsaV3_1G005630	1e-108
0- 10:	CsaV3_1G002470	CsaV3_1G005640	2e-132
0- 11:	CsaV3_1G002580	CsaV3_1G005700	1e-98
0- 12:	CsaV3_1G002600	CsaV3_1G005710	0
0- 13:	CsaV3_1G002710	CsaV3_1G005790	0
0- 14:	CsaV3_1G002730	CsaV3_1G005820	4e-112
0- 15:	CsaV3_1G002750	CsaV3_1G005870	3e-92
0- 16:	CsaV3_1G002820	CsaV3_1G005900	0
0- 17:	CsaV3_1G002860	CsaV3_1G005940	6e-53
0- 18:	CsaV3_1G002930	CsaV3_1G005970	1e-74
0- 19:	CsaV3_1G002940	CsaV3_1G005980	1e-44
0- 20:	CsaV3_1G002990	CsaV3_1G006070	3e-40
0- 21:	CsaV3_1G003000	CsaV3_1G006080	0
0- 22:	CsaV3_1G003030	CsaV3_1G006090	5e-107
0- 23:	CsaV3_1G003270	CsaV3_1G006280	6e-176
0- 24:	CsaV3_1G003350	CsaV3_1G006410	1e-08
0- 25:	CsaV3_1G003370	CsaV3_1G006460	2e-08
0- 26:	CsaV3_1G003580	CsaV3_1G006470	4e-43
0- 27:	CsaV3_1G003610	CsaV3_1G006490	1e-26
0- 28:	CsaV3_1G003710	CsaV3_1G006520	9e-123
0- 29:	CsaV3_1G003770	CsaV3_1G006570	3e-17
0- 30:	CsaV3_1G003870	CsaV3_1G006640	0
0- 31:	CsaV3_1G003910	CsaV3_1G006650	5e-72
0- 32:	CsaV3_1G003920	CsaV3_1G006660	7e-85
0- 33:	CsaV3_1G003930	CsaV3_1G006670	1e-125
0- 34:	CsaV3_1G003950	CsaV3_1G006700	9e-26
0- 35:	CsaV3_1G003970	CsaV3_1G006720	7e-126
0- 36:	CsaV3_1G003980	CsaV3_1G006800	8e-174
0- 37:	CsaV3_1G004020	CsaV3_1G006930	8e-16
0- 38:	CsaV3_1G004070	CsaV3_1G006970	4e-84
0- 39:	CsaV3_1G004260	CsaV3_1G007060	0
0- 40:	CsaV3_1G004310	CsaV3_1G007120	3e-52
0- 41:	CsaV3_1G004320	CsaV3_1G007140	0
0- 42:	CsaV3_1G004350	CsaV3_1G007160	0
0- 43:	CsaV3_1G004360	CsaV3_1G007170	1e-88
## Alignment 1: score=397.0 e_value=1.1e-13 N=8 chr1&chr1 plus
1- 0:	CsaV3_1G014930	CsaV3_1G015850	7e-120
1- 1:	CsaV3_1G014950	CsaV3_1G015860	5e-72
1- 2:	CsaV3_1G014960	CsaV3_1G015880	4e-131
1- 3:	CsaV3_1G014970	CsaV3_1G015890	3e-118
1- 4:	CsaV3_1G014990	CsaV3_1G015900	1e-95
1- 5:	CsaV3_1G015000	CsaV3_1G015910	0
1- 6:	CsaV3_1G015010	CsaV3_1G015920	4e-179
1- 7:	CsaV3_1G015020	CsaV3_1G015930	2e-102
## Alignment 2: score=1032.0 e_value=5.5e-67 N=23 chr1&chr1 minus
2- 0:	CsaV3_1G001120	CsaV3_1G008940	7e-149
2- 1:	CsaV3_1G001180	CsaV3_1G008780	6e-104
2- 2:	CsaV3_1G001230	CsaV3_1G008750	7e-67
2- 3:	CsaV3_1G001250	CsaV3_1G008730	9e-169
2- 4:	CsaV3_1G001300	CsaV3_1G008710	0
2- 5:	CsaV3_1G001330	CsaV3_1G008700	0
2- 6:	CsaV3_1G001490	CsaV3_1G008460	2e-39
2- 7:	CsaV3_1G001570	CsaV3_1G008430	0
2- 8:	CsaV3_1G001620	CsaV3_1G008360	3e-18
2- 9:	CsaV3_1G001650	CsaV3_1G008340	5e-43
2- 10:	CsaV3_1G001670	CsaV3_1G008320	8e-101
2- 11:	CsaV3_1G001730	CsaV3_1G008280	2e-61
2- 12:	CsaV3_1G001790	CsaV3_1G008260	1e-149
2- 13:	CsaV3_1G001800	CsaV3_1G008240	0
2- 14:	CsaV3_1G001850	CsaV3_1G008200	2e-109
2- 15:	CsaV3_1G001910	CsaV3_1G008110	4e-85
2- 16:	CsaV3_1G001970	CsaV3_1G008070	3e-63
2- 17:	CsaV3_1G002100	CsaV3_1G007980	0
2- 18:	CsaV3_1G002110	CsaV3_1G007960	3e-150
2- 19:	CsaV3_1G002130	CsaV3_1G007950	0
2- 20:	CsaV3_1G002180	CsaV3_1G007870	2e-98
2- 21:	CsaV3_1G002200	CsaV3_1G007850	2e-82
2- 22:	CsaV3_1G002240	CsaV3_1G007820	2e-08
## Alignment 3: score=426.0 e_value=6e-19 N=10 chr1&chr1 minus
3- 0:	CsaV3_1G000070	CsaV3_1G009920	0
3- 1:	CsaV3_1G000190	CsaV3_1G009880	5e-44
3- 2:	CsaV3_1G000300	CsaV3_1G009850	9e-109
3- 3:	CsaV3_1G000430	CsaV3_1G009780	3e-95
3- 4:	CsaV3_1G000450	CsaV3_1G009760	1e-83
3- 5:	CsaV3_1G000530	CsaV3_1G009720	4e-36
3- 6:	CsaV3_1G000570	CsaV3_1G009640	4e-157
3- 7:	CsaV3_1G000670	CsaV3_1G009540	0
3- 8:	CsaV3_1G000690	CsaV3_1G009500	3e-160
3- 9:	CsaV3_1G000840	CsaV3_1G009360	6e-137
## Alignment 4: score=271.0 e_value=1.4e-08 N=6 chr1&chr1 minus
4- 0:	CsaV3_1G003080	CsaV3_1G006360	2e-125
4- 1:	CsaV3_1G003180	CsaV3_1G006350	0
4- 2:	CsaV3_1G003280	CsaV3_1G006270	0
4- 3:	CsaV3_1G003370	CsaV3_1G006230	6e-69
4- 4:	CsaV3_1G003380	CsaV3_1G006200	0
4- 5:	CsaV3_1G003400	CsaV3_1G006180	0
## Alignment 5: score=790.0 e_value=4.6e-44 N=17 chr1&chr2 plus
5- 0:	CsaV3_1G029620	CsaV3_2G002590	0
5- 1:	CsaV3_1G029660	CsaV3_2G002620	2e-07
5- 2:	CsaV3_1G029710	CsaV3_2G002660	0
5- 3:	CsaV3_1G029720	CsaV3_2G002670	9e-50
5- 4:	CsaV3_1G029820	CsaV3_2G002710	1e-51
5- 5:	CsaV3_1G029920	CsaV3_2G002770	3e-77
5- 6:	CsaV3_1G030010	CsaV3_2G002800	0
5- 7:	CsaV3_1G030190	CsaV3_2G002890	2e-136
5- 8:	CsaV3_1G030200	CsaV3_2G002900	2e-59
5- 9:	CsaV3_1G030210	CsaV3_2G002910	4e-12
5- 10:	CsaV3_1G030230	CsaV3_2G002920	7e-41
5- 11:	CsaV3_1G030250	CsaV3_2G002930	0
5- 12:	CsaV3_1G030300	CsaV3_2G002950	1e-52
5- 13:	CsaV3_1G030340	CsaV3_2G002960	1e-92
5- 14:	CsaV3_1G030350	CsaV3_2G002970	3e-45
5- 15:	CsaV3_1G030360	CsaV3_2G002990	0
5- 16:	CsaV3_1G030370	CsaV3_2G003000	1e-26
## Alignment 6: score=604.0 e_value=3e-30 N=13 chr1&chr2 plus
6- 0:	CsaV3_1G031570	CsaV3_2G008360	1e-80
6- 1:	CsaV3_1G031610	CsaV3_2G008410	0
6- 2:	CsaV3_1G031620	CsaV3_2G008430	3e-14
6- 3:	CsaV3_1G031670	CsaV3_2G008450	0
6- 4:	CsaV3_1G031730	CsaV3_2G008520	0
6- 5:	CsaV3_1G031750	CsaV3_2G008560	8e-132
6- 6:	CsaV3_1G031760	CsaV3_2G008570	0
6- 7:	CsaV3_1G031800	CsaV3_2G008620	0
6- 8:	CsaV3_1G031810	CsaV3_2G008650	0
6- 9:	CsaV3_1G031820	CsaV3_2G008670	3e-157
6- 10:	CsaV3_1G031920	CsaV3_2G008770	2e-77
6- 11:	CsaV3_1G031950	CsaV3_2G008820	0
6- 12:	CsaV3_1G032040	CsaV3_2G008970	2e-156
## Alignment 7: score=499.0 e_value=6.8e-23 N=11 chr1&chr2 plus
7- 0:	CsaV3_1G029030	CsaV3_2G007570	6e-42
7- 1:	CsaV3_1G029080	CsaV3_2G007590	2e-36
7- 2:	CsaV3_1G029130	CsaV3_2G007630	0
7- 3:	CsaV3_1G029190	CsaV3_2G007700	0
7- 4:	CsaV3_1G029310	CsaV3_2G007810	0
7- 5:	CsaV3_1G029390	CsaV3_2G007840	4e-134
7- 6:	CsaV3_1G029400	CsaV3_2G007860	5e-116
7- 7:	CsaV3_1G029460	CsaV3_2G007890	1e-41
7- 8:	CsaV3_1G029480	CsaV3_2G007900	0
7- 9:	CsaV3_1G029490	CsaV3_2G007910	3e-121
7- 10:	CsaV3_1G029620	CsaV3_2G008010	9e-113
## Alignment 8: score=353.0 e_value=1.9e-13 N=8 chr1&chr2 plus
8- 0:	CsaV3_1G030530	CsaV3_2G002290	6e-12
8- 1:	CsaV3_1G030730	CsaV3_2G002350	0
8- 2:	CsaV3_1G030750	CsaV3_2G002400	6e-36
8- 3:	CsaV3_1G030800	CsaV3_2G002420	0
8- 4:	CsaV3_1G030850	CsaV3_2G002450	3e-11
8- 5:	CsaV3_1G030920	CsaV3_2G002490	0
8- 6:	CsaV3_1G031010	CsaV3_2G002530	0
8- 7:	CsaV3_1G031040	CsaV3_2G002550	5e-107
## Alignment 9: score=352.0 e_value=3.3e-17 N=9 chr1&chr2 plus
9- 0:	CsaV3_1G008580	CsaV3_2G024760	6e-102
9- 1:	CsaV3_1G008700	CsaV3_2G024850	0
9- 2:	CsaV3_1G008790	CsaV3_2G024920	0
9- 3:	CsaV3_1G008930	CsaV3_2G025000	2e-55
9- 4:	CsaV3_1G009130	CsaV3_2G025090	0
9- 5:	CsaV3_1G009260	CsaV3_2G025150	4e-92
9- 6:	CsaV3_1G009360	CsaV3_2G025200	7e-81
9- 7:	CsaV3_1G009390	CsaV3_2G025210	1e-14
9- 8:	CsaV3_1G009640	CsaV3_2G025440	2e-148
## Alignment 10: score=919.0 e_value=1.7e-58 N=21 chr1&chr2 minus
10- 0:	CsaV3_1G039810	CsaV3_2G001910	1e-118
10- 1:	CsaV3_1G039830	CsaV3_2G001860	0
10- 2:	CsaV3_1G039850	CsaV3_2G001830	0
10- 3:	CsaV3_1G039920	CsaV3_2G001820	3e-23
10- 4:	CsaV3_1G039950	CsaV3_2G001730	3e-151
10- 5:	CsaV3_1G039960	CsaV3_2G001710	5e-142
10- 6:	CsaV3_1G040000	CsaV3_2G001660	0
10- 7:	CsaV3_1G040030	CsaV3_2G001640	5e-130
10- 8:	CsaV3_1G040080	CsaV3_2G001620	2e-79
10- 9:	CsaV3_1G040150	CsaV3_2G001570	3e-74
10- 10:	CsaV3_1G040310	CsaV3_2G001530	8e-116
10- 11:	CsaV3_1G040500	CsaV3_2G001450	0
10- 12:	CsaV3_1G040580	CsaV3_2G001440	5e-45
10- 13:	CsaV3_1G040690	CsaV3_2G001350	0
10- 14:	CsaV3_1G040720	CsaV3_2G001290	0
10- 15:	CsaV3_1G040810	CsaV3_2G001270	2e-44
10- 16:	CsaV3_1G040820	CsaV3_2G001220	3e-39
10- 17:	CsaV3_1G040860	CsaV3_2G001180	4e-106
10- 18:	CsaV3_1G041090	CsaV3_2G001140	0
10- 19:	CsaV3_1G041100	CsaV3_2G001130	6e-83
10- 20:	CsaV3_1G041120	CsaV3_2G001120	2e-14
## Alignment 11: score=418.0 e_value=8.6e-17 N=9 chr1&chr2 minus
11- 0:	CsaV3_1G028370	CsaV3_2G003620	6e-82
11- 1:	CsaV3_1G028390	CsaV3_2G003610	0
11- 2:	CsaV3_1G028490	CsaV3_2G003550	2e-24
11- 3:	CsaV3_1G028530	CsaV3_2G003530	1e-21
11- 4:	CsaV3_1G028550	CsaV3_2G003520	0
11- 5:	CsaV3_1G028620	CsaV3_2G003510	0
11- 6:	CsaV3_1G028630	CsaV3_2G003450	1e-44
11- 7:	CsaV3_1G028690	CsaV3_2G003430	0
11- 8:	CsaV3_1G028710	CsaV3_2G003400	1e-94
## Alignment 12: score=275.0 e_value=9.6e-11 N=7 chr1&chr2 minus
12- 0:	CsaV3_1G038260	CsaV3_2G007080	1e-94
12- 1:	CsaV3_1G038290	CsaV3_2G006930	6e-125
12- 2:	CsaV3_1G038430	CsaV3_2G006810	2e-170
12- 3:	CsaV3_1G038670	CsaV3_2G006750	3e-127
12- 4:	CsaV3_1G038720	CsaV3_2G006720	0
12- 5:	CsaV3_1G038820	CsaV3_2G006690	7e-26
12- 6:	CsaV3_1G038880	CsaV3_2G006560	3e-54
## Alignment 13: score=261.0 e_value=6.4e-09 N=6 chr1&chr2 minus
13- 0:	CsaV3_1G031230	CsaV3_2G008220	3e-92
13- 1:	CsaV3_1G031290	CsaV3_2G008070	4e-132
13- 2:	CsaV3_1G031310	CsaV3_2G008030	9e-91
13- 3:	CsaV3_1G031420	CsaV3_2G007960	1e-122
13- 4:	CsaV3_1G031500	CsaV3_2G007940	0
13- 5:	CsaV3_1G031560	CsaV3_2G007930	0
## Alignment 14: score=258.0 e_value=2.5e-08 N=6 chr1&chr2 minus
14- 0:	CsaV3_1G039440	CsaV3_2G004540	9e-57
14- 1:	CsaV3_1G039510	CsaV3_2G004490	4e-78
14- 2:	CsaV3_1G039530	CsaV3_2G004450	0
14- 3:	CsaV3_1G039690	CsaV3_2G004390	1e-133
14- 4:	CsaV3_1G039710	CsaV3_2G004350	3e-47
14- 5:	CsaV3_1G039870	CsaV3_2G004260	8e-25
## Alignment 15: score=480.0 e_value=7.7e-26 N=12 chr1&chr3 plus
15- 0:	CsaV3_1G000100	CsaV3_3G026720	0
15- 1:	CsaV3_1G000330	CsaV3_3G026820	3e-58
15- 2:	CsaV3_1G000450	CsaV3_3G026930	6e-42
15- 3:	CsaV3_1G000530	CsaV3_3G026970	2e-35
15- 4:	CsaV3_1G000630	CsaV3_3G027050	0
15- 5:	CsaV3_1G000650	CsaV3_3G027200	3e-39
15- 6:	CsaV3_1G000690	CsaV3_3G027210	2e-10
15- 7:	CsaV3_1G000730	CsaV3_3G027270	0
15- 8:	CsaV3_1G000800	CsaV3_3G027390	4e-113
15- 9:	CsaV3_1G000880	CsaV3_3G027410	0
15- 10:	CsaV3_1G000920	CsaV3_3G027580	0
15- 11:	CsaV3_1G001080	CsaV3_3G027700	0
## Alignment 16: score=391.0 e_value=2.4e-21 N=10 chr1&chr3 plus
16- 0:	CsaV3_1G007900	CsaV3_3G041700	0
16- 1:	CsaV3_1G008030	CsaV3_3G041800	5e-178
16- 2:	CsaV3_1G008260	CsaV3_3G042040	1e-137
16- 3:	CsaV3_1G008270	CsaV3_3G042060	6e-23
16- 4:	CsaV3_1G008400	CsaV3_3G042320	2e-87
16- 5:	CsaV3_1G008460	CsaV3_3G042470	1e-15
16- 6:	CsaV3_1G008580	CsaV3_3G042640	2e-94
16- 7:	CsaV3_1G008720	CsaV3_3G042690	0
16- 8:	CsaV3_1G008740	CsaV3_3G042750	1e-29
16- 9:	CsaV3_1G008750	CsaV3_3G042760	2e-63
## Alignment 17: score=325.0 e_value=2.1e-15 N=7 chr1&chr3 plus
17- 0:	CsaV3_1G015720	CsaV3_3G049290	1e-42
17- 1:	CsaV3_1G016940	CsaV3_3G049430	0
17- 2:	CsaV3_1G016970	CsaV3_3G049440	7e-178
17- 3:	CsaV3_1G016980	CsaV3_3G049450	3e-33
17- 4:	CsaV3_1G016990	CsaV3_3G049460	3e-106
17- 5:	CsaV3_1G017000	CsaV3_3G049480	0
17- 6:	CsaV3_1G017010	CsaV3_3G049490	0
## Alignment 18: score=288.0 e_value=8e-11 N=7 chr1&chr3 plus
18- 0:	CsaV3_1G011580	CsaV3_3G005830	0
18- 1:	CsaV3_1G011690	CsaV3_3G005850	3e-22
18- 2:	CsaV3_1G011830	CsaV3_3G005980	3e-63
18- 3:	CsaV3_1G011970	CsaV3_3G006090	2e-87
18- 4:	CsaV3_1G011980	CsaV3_3G006150	4e-62
18- 5:	CsaV3_1G012080	CsaV3_3G006180	2e-67
18- 6:	CsaV3_1G012210	CsaV3_3G006240	7e-162
## Alignment 19: score=266.0 e_value=7.6e-09 N=6 chr1&chr3 plus
19- 0:	CsaV3_1G013430	CsaV3_3G035980	4e-43
19- 1:	CsaV3_1G013520	CsaV3_3G036010	0
19- 2:	CsaV3_1G013560	CsaV3_3G036040	1e-71
19- 3:	CsaV3_1G013610	CsaV3_3G036070	7e-143
19- 4:	CsaV3_1G013870	CsaV3_3G036150	7e-81
19- 5:	CsaV3_1G013910	CsaV3_3G036160	1e-97
## Alignment 20: score=258.0 e_value=1.9e-09 N=6 chr1&chr3 plus
20- 0:	CsaV3_1G011570	CsaV3_3G044200	0
20- 1:	CsaV3_1G011580	CsaV3_3G044210	0
20- 2:	CsaV3_1G011690	CsaV3_3G044220	4e-28
20- 3:	CsaV3_1G011840	CsaV3_3G044390	5e-137
20- 4:	CsaV3_1G011860	CsaV3_3G044460	6e-174
20- 5:	CsaV3_1G011970	CsaV3_3G044530	3e-83
## Alignment 21: score=255.0 e_value=1.1e-08 N=6 chr1&chr3 plus
21- 0:	CsaV3_1G014950	CsaV3_3G037490	2e-26
21- 1:	CsaV3_1G015020	CsaV3_3G037510	0
21- 2:	CsaV3_1G015140	CsaV3_3G037630	1e-93
21- 3:	CsaV3_1G015160	CsaV3_3G037720	8e-28
21- 4:	CsaV3_1G015180	CsaV3_3G037880	6e-33
21- 5:	CsaV3_1G015210	CsaV3_3G037940	5e-40
## Alignment 22: score=445.0 e_value=9e-25 N=11 chr1&chr3 minus
22- 0:	CsaV3_1G034070	CsaV3_3G034960	2e-65
22- 1:	CsaV3_1G034330	CsaV3_3G034860	0
22- 2:	CsaV3_1G034420	CsaV3_3G034840	0
22- 3:	CsaV3_1G034430	CsaV3_3G034830	4e-120
22- 4:	CsaV3_1G034560	CsaV3_3G034610	8e-84
22- 5:	CsaV3_1G035720	CsaV3_3G034460	3e-18
22- 6:	CsaV3_1G035740	CsaV3_3G034430	3e-10
22- 7:	CsaV3_1G035760	CsaV3_3G034410	1e-38
22- 8:	CsaV3_1G035870	CsaV3_3G034350	4e-50
22- 9:	CsaV3_1G035940	CsaV3_3G034160	4e-166
22- 10:	CsaV3_1G035990	CsaV3_3G034130	0
## Alignment 23: score=286.0 e_value=1.8e-10 N=7 chr1&chr3 minus
23- 0:	CsaV3_1G001490	CsaV3_3G042470	5e-20
23- 1:	CsaV3_1G001590	CsaV3_3G042380	0
23- 2:	CsaV3_1G001610	CsaV3_3G042240	0
23- 3:	CsaV3_1G001700	CsaV3_3G042090	0
23- 4:	CsaV3_1G001790	CsaV3_3G042040	6e-129
23- 5:	CsaV3_1G001840	CsaV3_3G041970	0
23- 6:	CsaV3_1G001990	CsaV3_3G041870	1e-80
## Alignment 24: score=259.0 e_value=6.3e-09 N=6 chr1&chr3 minus
24- 0:	CsaV3_1G038510	CsaV3_3G015000	1e-18
24- 1:	CsaV3_1G038630	CsaV3_3G014870	0
24- 2:	CsaV3_1G038660	CsaV3_3G014850	5e-142
24- 3:	CsaV3_1G038700	CsaV3_3G014800	1e-66
24- 4:	CsaV3_1G038730	CsaV3_3G014730	5e-92
24- 5:	CsaV3_1G038880	CsaV3_3G014550	2e-33
## Alignment 25: score=377.0 e_value=1.5e-17 N=9 chr1&chr4 plus
25- 0:	CsaV3_1G040060	CsaV3_4G035420	9e-106
25- 1:	CsaV3_1G040220	CsaV3_4G035550	6e-77
25- 2:	CsaV3_1G040390	CsaV3_4G035630	9e-24
25- 3:	CsaV3_1G040530	CsaV3_4G035640	3e-19
25- 4:	CsaV3_1G040550	CsaV3_4G035670	2e-92
25- 5:	CsaV3_1G040610	CsaV3_4G035780	2e-29
25- 6:	CsaV3_1G040660	CsaV3_4G035840	0
25- 7:	CsaV3_1G040670	CsaV3_4G035850	0
25- 8:	CsaV3_1G040800	CsaV3_4G035980	0
## Alignment 26: score=319.0 e_value=7.1e-14 N=8 chr1&chr4 plus
26- 0:	CsaV3_1G033630	CsaV3_4G024610	3e-130
26- 1:	CsaV3_1G033760	CsaV3_4G024680	0
26- 2:	CsaV3_1G033960	CsaV3_4G024830	1e-124
26- 3:	CsaV3_1G034070	CsaV3_4G024860	4e-46
26- 4:	CsaV3_1G034090	CsaV3_4G024960	4e-08
26- 5:	CsaV3_1G034300	CsaV3_4G025040	6e-163
26- 6:	CsaV3_1G034310	CsaV3_4G025050	4e-165
26- 7:	CsaV3_1G034430	CsaV3_4G025090	4e-111
## Alignment 27: score=288.0 e_value=2.1e-08 N=6 chr1&chr4 plus
27- 0:	CsaV3_1G030200	CsaV3_4G001520	9e-39
27- 1:	CsaV3_1G030210	CsaV3_4G001540	3e-18
27- 2:	CsaV3_1G030230	CsaV3_4G001550	2e-26
27- 3:	CsaV3_1G030270	CsaV3_4G001570	4e-18
27- 4:	CsaV3_1G030350	CsaV3_4G001590	3e-40
27- 5:	CsaV3_1G030360	CsaV3_4G001600	0
## Alignment 28: score=338.0 e_value=3.7e-13 N=8 chr1&chr4 minus
28- 0:	CsaV3_1G012080	CsaV3_4G033900	2e-70
28- 1:	CsaV3_1G012170	CsaV3_4G033840	9e-125
28- 2:	CsaV3_1G012230	CsaV3_4G033770	1e-55
28- 3:	CsaV3_1G012320	CsaV3_4G033710	0
28- 4:	CsaV3_1G012380	CsaV3_4G033650	3e-56
28- 5:	CsaV3_1G012440	CsaV3_4G033580	8e-43
28- 6:	CsaV3_1G012500	CsaV3_4G033490	1e-48
28- 7:	CsaV3_1G012680	CsaV3_4G033270	1e-16
## Alignment 29: score=309.0 e_value=3e-11 N=7 chr1&chr4 minus
29- 0:	CsaV3_1G006070	CsaV3_4G010350	2e-37
29- 1:	CsaV3_1G006090	CsaV3_4G010290	4e-83
29- 2:	CsaV3_1G006180	CsaV3_4G010170	0
29- 3:	CsaV3_1G006210	CsaV3_4G010080	2e-53
29- 4:	CsaV3_1G006270	CsaV3_4G010020	0
29- 5:	CsaV3_1G006280	CsaV3_4G010010	1e-40
29- 6:	CsaV3_1G006310	CsaV3_4G009880	1e-19
## Alignment 30: score=258.0 e_value=2.7e-08 N=6 chr1&chr4 minus
30- 0:	CsaV3_1G028690	CsaV3_4G036720	5e-169
30- 1:	CsaV3_1G028820	CsaV3_4G036630	7e-180
30- 2:	CsaV3_1G028880	CsaV3_4G036600	0
30- 3:	CsaV3_1G028950	CsaV3_4G036580	3e-108
30- 4:	CsaV3_1G028980	CsaV3_4G036510	0
30- 5:	CsaV3_1G029120	CsaV3_4G036460	0
## Alignment 31: score=1240.0 e_value=2.8e-92 N=29 chr1&chr5 plus
31- 0:	CsaV3_1G005280	CsaV3_5G032540	0
31- 1:	CsaV3_1G005320	CsaV3_5G032580	5e-63
31- 2:	CsaV3_1G005330	CsaV3_5G032590	2e-57
31- 3:	CsaV3_1G005380	CsaV3_5G032620	5e-33
31- 4:	CsaV3_1G005420	CsaV3_5G032650	1e-08
31- 5:	CsaV3_1G005520	CsaV3_5G032680	1e-100
31- 6:	CsaV3_1G005530	CsaV3_5G032800	3e-07
31- 7:	CsaV3_1G005540	CsaV3_5G032810	3e-81
31- 8:	CsaV3_1G005580	CsaV3_5G032860	9e-107
31- 9:	CsaV3_1G005610	CsaV3_5G032870	3e-103
31- 10:	CsaV3_1G005650	CsaV3_5G032970	0
31- 11:	CsaV3_1G005700	CsaV3_5G033070	3e-20
31- 12:	CsaV3_1G005740	CsaV3_5G033120	1e-84
31- 13:	CsaV3_1G005760	CsaV3_5G033140	4e-27
31- 14:	CsaV3_1G005790	CsaV3_5G033170	0
31- 15:	CsaV3_1G005820	CsaV3_5G033200	3e-116
31- 16:	CsaV3_1G005870	CsaV3_5G033220	4e-16
31- 17:	CsaV3_1G006020	CsaV3_5G033350	7e-26
31- 18:	CsaV3_1G006230	CsaV3_5G033420	3e-47
31- 19:	CsaV3_1G006250	CsaV3_5G033470	5e-06
31- 20:	CsaV3_1G006310	CsaV3_5G033640	6e-18
31- 21:	CsaV3_1G006380	CsaV3_5G033790	0
31- 22:	CsaV3_1G006400	CsaV3_5G033850	4e-85
31- 23:	CsaV3_1G006490	CsaV3_5G033950	7e-21
31- 24:	CsaV3_1G006510	CsaV3_5G034070	9e-17
31- 25:	CsaV3_1G006570	CsaV3_5G034240	8e-16
31- 26:	CsaV3_1G006600	CsaV3_5G034270	6e-32
31- 27:	CsaV3_1G006800	CsaV3_5G034530	2e-153
31- 28:	CsaV3_1G006880	CsaV3_5G034540	5e-13
## Alignment 32: score=845.0 e_value=2.6e-58 N=21 chr1&chr5 plus
32- 0:	CsaV3_1G001330	CsaV3_5G031300	0
32- 1:	CsaV3_1G001430	CsaV3_5G031380	4e-57
32- 2:	CsaV3_1G001490	CsaV3_5G031560	1e-12
32- 3:	CsaV3_1G001620	CsaV3_5G031670	1e-146
32- 4:	CsaV3_1G001640	CsaV3_5G031700	0
32- 5:	CsaV3_1G001720	CsaV3_5G031810	0
32- 6:	CsaV3_1G001730	CsaV3_5G031820	3e-52
32- 7:	CsaV3_1G001860	CsaV3_5G031940	7e-61
32- 8:	CsaV3_1G001910	CsaV3_5G032040	5e-40
32- 9:	CsaV3_1G002110	CsaV3_5G032220	5e-171
32- 10:	CsaV3_1G002140	CsaV3_5G032350	0
32- 11:	CsaV3_1G002240	CsaV3_5G032530	1e-33
32- 12:	CsaV3_1G002250	CsaV3_5G032580	1e-67
32- 13:	CsaV3_1G002280	CsaV3_5G032590	8e-85
32- 14:	CsaV3_1G002390	CsaV3_5G032810	3e-79
32- 15:	CsaV3_1G002420	CsaV3_5G032870	9e-144
32- 16:	CsaV3_1G002580	CsaV3_5G033070	4e-22
32- 17:	CsaV3_1G002710	CsaV3_5G033170	1e-172
32- 18:	CsaV3_1G002730	CsaV3_5G033200	2e-117
32- 19:	CsaV3_1G002750	CsaV3_5G033220	2e-19
32- 20:	CsaV3_1G002960	CsaV3_5G033340	1e-18
## Alignment 33: score=710.0 e_value=3.3e-39 N=16 chr1&chr5 plus
33- 0:	CsaV3_1G003480	CsaV3_5G033780	8e-89
33- 1:	CsaV3_1G003520	CsaV3_5G033850	1e-86
33- 2:	CsaV3_1G003610	CsaV3_5G033950	6e-22
33- 3:	CsaV3_1G003710	CsaV3_5G034070	1e-112
33- 4:	CsaV3_1G003740	CsaV3_5G034160	0
33- 5:	CsaV3_1G003770	CsaV3_5G034240	3e-16
33- 6:	CsaV3_1G003800	CsaV3_5G034320	3e-76
33- 7:	CsaV3_1G003810	CsaV3_5G034330	6e-65
33- 8:	CsaV3_1G003820	CsaV3_5G034370	1e-35
33- 9:	CsaV3_1G003880	CsaV3_5G034400	1e-13
33- 10:	CsaV3_1G003960	CsaV3_5G034480	0
33- 11:	CsaV3_1G003980	CsaV3_5G034530	3e-157
33- 12:	CsaV3_1G003990	CsaV3_5G034560	9e-130
33- 13:	CsaV3_1G004030	CsaV3_5G034630	4e-130
33- 14:	CsaV3_1G004100	CsaV3_5G034720	0
33- 15:	CsaV3_1G004170	CsaV3_5G034800	5e-78
## Alignment 34: score=464.0 e_value=4.4e-23 N=11 chr1&chr5 plus
34- 0:	CsaV3_1G005290	CsaV3_5G037950	6e-17
34- 1:	CsaV3_1G005360	CsaV3_5G037970	2e-111
34- 2:	CsaV3_1G005480	CsaV3_5G038000	3e-103
34- 3:	CsaV3_1G005490	CsaV3_5G038010	2e-34
34- 4:	CsaV3_1G005550	CsaV3_5G038130	4e-10
34- 5:	CsaV3_1G005610	CsaV3_5G038140	5e-105
34- 6:	CsaV3_1G005640	CsaV3_5G038170	4e-86
34- 7:	CsaV3_1G005720	CsaV3_5G038310	1e-34
34- 8:	CsaV3_1G005770	CsaV3_5G038410	5e-31
34- 9:	CsaV3_1G005880	CsaV3_5G038500	2e-56
34- 10:	CsaV3_1G006080	CsaV3_5G038540	4e-98
## Alignment 35: score=324.0 e_value=4.3e-16 N=8 chr1&chr5 plus
35- 0:	CsaV3_1G034270	CsaV3_5G008010	0
35- 1:	CsaV3_1G034300	CsaV3_5G008130	4e-165
35- 2:	CsaV3_1G034310	CsaV3_5G008160	8e-166
35- 3:	CsaV3_1G034410	CsaV3_5G008180	1e-143
35- 4:	CsaV3_1G034560	CsaV3_5G008370	2e-93
35- 5:	CsaV3_1G035720	CsaV3_5G008550	1e-14
35- 6:	CsaV3_1G035810	CsaV3_5G008750	2e-24
35- 7:	CsaV3_1G035820	CsaV3_5G008760	2e-64
## Alignment 36: score=266.0 e_value=1.1e-08 N=6 chr1&chr5 plus
36- 0:	CsaV3_1G002100	CsaV3_5G037860	0
36- 1:	CsaV3_1G002240	CsaV3_5G037950	1e-38
36- 2:	CsaV3_1G002300	CsaV3_5G038000	1e-94
36- 3:	CsaV3_1G002310	CsaV3_5G038010	3e-30
36- 4:	CsaV3_1G002420	CsaV3_5G038140	9e-130
36- 5:	CsaV3_1G002470	CsaV3_5G038170	4e-84
## Alignment 37: score=675.0 e_value=6.9e-39 N=16 chr1&chr5 minus
37- 0:	CsaV3_1G007820	CsaV3_5G032530	8e-07
37- 1:	CsaV3_1G007900	CsaV3_5G032410	0
37- 2:	CsaV3_1G007930	CsaV3_5G032330	3e-34
37- 3:	CsaV3_1G007960	CsaV3_5G032220	4e-138
37- 4:	CsaV3_1G007990	CsaV3_5G032190	6e-146
37- 5:	CsaV3_1G008060	CsaV3_5G032120	0
37- 6:	CsaV3_1G008110	CsaV3_5G032040	5e-45
37- 7:	CsaV3_1G008280	CsaV3_5G031820	3e-54
37- 8:	CsaV3_1G008330	CsaV3_5G031720	3e-85
37- 9:	CsaV3_1G008360	CsaV3_5G031670	8e-18
37- 10:	CsaV3_1G008380	CsaV3_5G031630	0
37- 11:	CsaV3_1G008460	CsaV3_5G031560	1e-11
37- 12:	CsaV3_1G008520	CsaV3_5G031530	5e-170
37- 13:	CsaV3_1G008680	CsaV3_5G031310	3e-40
37- 14:	CsaV3_1G008700	CsaV3_5G031300	0
37- 15:	CsaV3_1G008800	CsaV3_5G031180	7e-101
## Alignment 38: score=378.0 e_value=8.3e-19 N=9 chr1&chr5 minus
38- 0:	CsaV3_1G007840	CsaV3_5G038090	1e-15
38- 1:	CsaV3_1G007930	CsaV3_5G037920	1e-37
38- 2:	CsaV3_1G007980	CsaV3_5G037860	0
38- 3:	CsaV3_1G008040	CsaV3_5G037770	6e-180
38- 4:	CsaV3_1G008130	CsaV3_5G037690	5e-41
38- 5:	CsaV3_1G008240	CsaV3_5G037460	3e-154
38- 6:	CsaV3_1G008260	CsaV3_5G037450	7e-132
38- 7:	CsaV3_1G008330	CsaV3_5G037320	5e-110
38- 8:	CsaV3_1G008340	CsaV3_5G037310	4e-26
## Alignment 39: score=259.0 e_value=6.5e-10 N=6 chr1&chr5 minus
39- 0:	CsaV3_1G008290	CsaV3_5G027370	6e-13
39- 1:	CsaV3_1G008460	CsaV3_5G027360	1e-27
39- 2:	CsaV3_1G008560	CsaV3_5G027270	9e-144
39- 3:	CsaV3_1G008620	CsaV3_5G027260	1e-44
39- 4:	CsaV3_1G008740	CsaV3_5G027160	3e-26
39- 5:	CsaV3_1G008750	CsaV3_5G027150	9e-61
## Alignment 40: score=1925.0 e_value=5.2e-152 N=43 chr1&chr6 plus
40- 0:	CsaV3_1G010410	CsaV3_6G048810	0
40- 1:	CsaV3_1G010600	CsaV3_6G048840	0
40- 2:	CsaV3_1G010610	CsaV3_6G048890	4e-113
40- 3:	CsaV3_1G010690	CsaV3_6G048960	0
40- 4:	CsaV3_1G010700	CsaV3_6G048970	1e-135
40- 5:	CsaV3_1G010710	CsaV3_6G049010	1e-66
40- 6:	CsaV3_1G010720	CsaV3_6G049030	1e-173
40- 7:	CsaV3_1G010730	CsaV3_6G049040	1e-45
40- 8:	CsaV3_1G010750	CsaV3_6G049050	0
40- 9:	CsaV3_1G010810	CsaV3_6G049100	2e-10
40- 10:	CsaV3_1G010830	CsaV3_6G049110	7e-31
40- 11:	CsaV3_1G010900	CsaV3_6G049140	7e-17
40- 12:	CsaV3_1G010990	CsaV3_6G049180	0
40- 13:	CsaV3_1G011000	CsaV3_6G049190	8e-41
40- 14:	CsaV3_1G011030	CsaV3_6G049240	0
40- 15:	CsaV3_1G011080	CsaV3_6G049270	3e-29
40- 16:	CsaV3_1G011140	CsaV3_6G049320	0
40- 17:	CsaV3_1G011210	CsaV3_6G049340	6e-23
40- 18:	CsaV3_1G011230	CsaV3_6G049350	1e-16
40- 19:	CsaV3_1G011250	CsaV3_6G049370	2e-23
40- 20:	CsaV3_1G011280	CsaV3_6G049410	7e-50
40- 21:	CsaV3_1G011340	CsaV3_6G049430	5e-47
40- 22:	CsaV3_1G011460	CsaV3_6G049510	3e-49
40- 23:	CsaV3_1G011640	CsaV3_6G049550	0
40- 24:	CsaV3_1G011690	CsaV3_6G049560	3e-13
40- 25:	CsaV3_1G011720	CsaV3_6G049630	2e-99
40- 26:	CsaV3_1G011730	CsaV3_6G049650	3e-06
40- 27:	CsaV3_1G011740	CsaV3_6G049700	0
40- 28:	CsaV3_1G011780	CsaV3_6G049800	9e-66
40- 29:	CsaV3_1G011910	CsaV3_6G049880	4e-40
40- 30:	CsaV3_1G012110	CsaV3_6G049950	1e-25
40- 31:	CsaV3_1G012170	CsaV3_6G050030	3e-147
40- 32:	CsaV3_1G012230	CsaV3_6G050110	3e-94
40- 33:	CsaV3_1G012360	CsaV3_6G050160	0
40- 34:	CsaV3_1G012370	CsaV3_6G050170	1e-58
40- 35:	CsaV3_1G012380	CsaV3_6G050180	2e-75
40- 36:	CsaV3_1G012420	CsaV3_6G050220	7e-33
40- 37:	CsaV3_1G012440	CsaV3_6G050240	4e-42
40- 38:	CsaV3_1G012460	CsaV3_6G050280	3e-47
40- 39:	CsaV3_1G012490	CsaV3_6G050320	1e-28
40- 40:	CsaV3_1G012600	CsaV3_6G050430	0
40- 41:	CsaV3_1G012610	CsaV3_6G050450	2e-88
40- 42:	CsaV3_1G012620	CsaV3_6G050580	6e-145
## Alignment 41: score=313.0 e_value=1.1e-14 N=8 chr1&chr6 plus
41- 0:	CsaV3_1G005500	CsaV3_6G032250	2e-104
41- 1:	CsaV3_1G005760	CsaV3_6G032450	1e-27
41- 2:	CsaV3_1G005940	CsaV3_6G033650	6e-43
41- 3:	CsaV3_1G005980	CsaV3_6G033740	9e-15
41- 4:	CsaV3_1G006140	CsaV3_6G033750	0
41- 5:	CsaV3_1G006210	CsaV3_6G033790	2e-70
41- 6:	CsaV3_1G006250	CsaV3_6G033910	4e-06
41- 7:	CsaV3_1G006280	CsaV3_6G033930	2e-62
## Alignment 42: score=292.0 e_value=4.2e-11 N=7 chr1&chr6 plus
42- 0:	CsaV3_1G035680	CsaV3_6G001340	2e-51
42- 1:	CsaV3_1G035730	CsaV3_6G001480	4e-45
42- 2:	CsaV3_1G035780	CsaV3_6G001530	1e-108
42- 3:	CsaV3_1G035870	CsaV3_6G001560	2e-49
42- 4:	CsaV3_1G035990	CsaV3_6G001630	0
42- 5:	CsaV3_1G036200	CsaV3_6G001840	0
42- 6:	CsaV3_1G036230	CsaV3_6G001870	0
## Alignment 43: score=277.0 e_value=5.4e-11 N=7 chr1&chr6 plus
43- 0:	CsaV3_1G014490	CsaV3_6G040400	1e-145
43- 1:	CsaV3_1G014600	CsaV3_6G040490	1e-94
43- 2:	CsaV3_1G014780	CsaV3_6G040660	5e-32
43- 3:	CsaV3_1G014920	CsaV3_6G040810	4e-70
43- 4:	CsaV3_1G015140	CsaV3_6G040930	3e-80
43- 5:	CsaV3_1G015160	CsaV3_6G040960	2e-22
43- 6:	CsaV3_1G015180	CsaV3_6G041060	1e-50
## Alignment 44: score=1035.0 e_value=3.1e-67 N=23 chr1&chr6 minus
44- 0:	CsaV3_1G032370	CsaV3_6G051810	7e-11
44- 1:	CsaV3_1G032410	CsaV3_6G051760	0
44- 2:	CsaV3_1G032430	CsaV3_6G051750	2e-141
44- 3:	CsaV3_1G032570	CsaV3_6G051590	2e-24
44- 4:	CsaV3_1G032700	CsaV3_6G051450	3e-112
44- 5:	CsaV3_1G032730	CsaV3_6G051430	7e-67
44- 6:	CsaV3_1G032790	CsaV3_6G051400	1e-91
44- 7:	CsaV3_1G032800	CsaV3_6G051340	2e-42
44- 8:	CsaV3_1G032910	CsaV3_6G051230	0
44- 9:	CsaV3_1G032920	CsaV3_6G051220	7e-107
44- 10:	CsaV3_1G032940	CsaV3_6G051210	0
44- 11:	CsaV3_1G033050	CsaV3_6G051120	5e-138
44- 12:	CsaV3_1G033100	CsaV3_6G051030	5e-146
44- 13:	CsaV3_1G033160	CsaV3_6G051010	6e-171
44- 14:	CsaV3_1G033190	CsaV3_6G051000	4e-131
44- 15:	CsaV3_1G033260	CsaV3_6G050960	0
44- 16:	CsaV3_1G033270	CsaV3_6G050950	4e-58
44- 17:	CsaV3_1G033300	CsaV3_6G050920	7e-68
44- 18:	CsaV3_1G033330	CsaV3_6G050900	7e-91
44- 19:	CsaV3_1G033350	CsaV3_6G050890	6e-48
44- 20:	CsaV3_1G033420	CsaV3_6G050850	6e-111
44- 21:	CsaV3_1G033440	CsaV3_6G050810	8e-143
44- 22:	CsaV3_1G033470	CsaV3_6G050660	2e-85
## Alignment 45: score=412.0 e_value=4.9e-18 N=9 chr1&chr6 minus
45- 0:	CsaV3_1G034060	CsaV3_6G016980	2e-53
45- 1:	CsaV3_1G034070	CsaV3_6G016970	3e-53
45- 2:	CsaV3_1G034080	CsaV3_6G016960	0
45- 3:	CsaV3_1G034300	CsaV3_6G016800	0
45- 4:	CsaV3_1G034310	CsaV3_6G016770	2e-166
45- 5:	CsaV3_1G034360	CsaV3_6G016760	9e-69
45- 6:	CsaV3_1G034410	CsaV3_6G016740	4e-136
45- 7:	CsaV3_1G034420	CsaV3_6G016730	1e-94
45- 8:	CsaV3_1G034500	CsaV3_6G016650	2e-85
## Alignment 46: score=379.0 e_value=9.8e-20 N=8 chr1&chr6 minus
46- 0:	CsaV3_1G019530	CsaV3_6G005520	1e-96
46- 1:	CsaV3_1G019610	CsaV3_6G005340	1e-103
46- 2:	CsaV3_1G019620	CsaV3_6G005330	0
46- 3:	CsaV3_1G019640	CsaV3_6G005320	1e-72
46- 4:	CsaV3_1G019650	CsaV3_6G005310	1e-38
46- 5:	CsaV3_1G019670	CsaV3_6G005300	2e-152
46- 6:	CsaV3_1G019690	CsaV3_6G005280	0
46- 7:	CsaV3_1G019710	CsaV3_6G005270	4e-31
## Alignment 47: score=370.0 e_value=6.5e-15 N=8 chr1&chr6 minus
47- 0:	CsaV3_1G037050	CsaV3_6G052580	1e-179
47- 1:	CsaV3_1G037070	CsaV3_6G052540	0
47- 2:	CsaV3_1G037080	CsaV3_6G052530	0
47- 3:	CsaV3_1G037140	CsaV3_6G052500	5e-32
47- 4:	CsaV3_1G037180	CsaV3_6G052430	3e-88
47- 5:	CsaV3_1G037320	CsaV3_6G052360	3e-18
47- 6:	CsaV3_1G037330	CsaV3_6G052350	1e-169
47- 7:	CsaV3_1G037340	CsaV3_6G052310	0
## Alignment 48: score=295.0 e_value=1.3e-10 N=7 chr1&chr6 minus
48- 0:	CsaV3_1G042800	CsaV3_6G039350	2e-99
48- 1:	CsaV3_1G042850	CsaV3_6G039330	0
48- 2:	CsaV3_1G042950	CsaV3_6G039250	8e-43
48- 3:	CsaV3_1G043010	CsaV3_6G039140	0
48- 4:	CsaV3_1G043170	CsaV3_6G039090	0
48- 5:	CsaV3_1G043250	CsaV3_6G039050	3e-98
48- 6:	CsaV3_1G043360	CsaV3_6G039030	5e-77
## Alignment 49: score=286.0 e_value=7.8e-15 N=7 chr1&chr6 minus
49- 0:	CsaV3_1G015160	CsaV3_6G048660	1e-10
49- 1:	CsaV3_1G015380	CsaV3_6G048410	3e-99
49- 2:	CsaV3_1G015440	CsaV3_6G048280	1e-30
49- 3:	CsaV3_1G015570	CsaV3_6G048240	6e-55
49- 4:	CsaV3_1G015590	CsaV3_6G048200	6e-23
49- 5:	CsaV3_1G015600	CsaV3_6G048190	0
49- 6:	CsaV3_1G015630	CsaV3_6G048050	1e-169
## Alignment 50: score=275.0 e_value=9.4e-09 N=6 chr1&chr6 minus
50- 0:	CsaV3_1G033640	CsaV3_6G022220	1e-62
50- 1:	CsaV3_1G033660	CsaV3_6G022190	4e-36
50- 2:	CsaV3_1G033690	CsaV3_6G022180	1e-29
50- 3:	CsaV3_1G033710	CsaV3_6G022160	1e-68
50- 4:	CsaV3_1G033750	CsaV3_6G021970	0
50- 5:	CsaV3_1G033780	CsaV3_6G021940	3e-130
## Alignment 51: score=267.0 e_value=1.3e-08 N=6 chr1&chr6 minus
51- 0:	CsaV3_1G009760	CsaV3_6G008180	2e-52
51- 1:	CsaV3_1G009780	CsaV3_6G008070	7e-41
51- 2:	CsaV3_1G009800	CsaV3_6G008060	5e-08
51- 3:	CsaV3_1G009830	CsaV3_6G007970	4e-30
51- 4:	CsaV3_1G009850	CsaV3_6G007930	4e-95
51- 5:	CsaV3_1G009890	CsaV3_6G007810	0
## Alignment 52: score=264.0 e_value=2.9e-10 N=6 chr1&chr6 minus
52- 0:	CsaV3_1G012770	CsaV3_6G021900	0
52- 1:	CsaV3_1G012950	CsaV3_6G021740	0
52- 2:	CsaV3_1G013060	CsaV3_6G021590	3e-138
52- 3:	CsaV3_1G013080	CsaV3_6G021560	6e-154
52- 4:	CsaV3_1G013090	CsaV3_6G021550	6e-145
52- 5:	CsaV3_1G013100	CsaV3_6G021510	2e-63
## Alignment 53: score=464.0 e_value=1.6e-22 N=11 chr1&chr7 plus
53- 0:	CsaV3_1G010990	CsaV3_7G003700	0
53- 1:	CsaV3_1G011030	CsaV3_7G003740	9e-12
53- 2:	CsaV3_1G011220	CsaV3_7G003800	4e-35
53- 3:	CsaV3_1G011250	CsaV3_7G003820	9e-27
53- 4:	CsaV3_1G011370	CsaV3_7G003900	3e-82
53- 5:	CsaV3_1G011580	CsaV3_7G003960	1e-138
53- 6:	CsaV3_1G011660	CsaV3_7G004020	2e-152
53- 7:	CsaV3_1G011720	CsaV3_7G004030	2e-53
53- 8:	CsaV3_1G011730	CsaV3_7G004080	2e-09
53- 9:	CsaV3_1G011780	CsaV3_7G004140	0
53- 10:	CsaV3_1G011900	CsaV3_7G004240	7e-50
## Alignment 54: score=607.0 e_value=3e-33 N=14 chr1&chr7 minus
54- 0:	CsaV3_1G040240	CsaV3_7G034880	2e-87
54- 1:	CsaV3_1G040330	CsaV3_7G034850	3e-43
54- 2:	CsaV3_1G040470	CsaV3_7G034790	0
54- 3:	CsaV3_1G040610	CsaV3_7G034690	1e-38
54- 4:	CsaV3_1G040710	CsaV3_7G034620	3e-19
54- 5:	CsaV3_1G040780	CsaV3_7G034540	4e-124
54- 6:	CsaV3_1G040790	CsaV3_7G034530	6e-21
54- 7:	CsaV3_1G040980	CsaV3_7G034490	5e-98
54- 8:	CsaV3_1G041090	CsaV3_7G034400	5e-154
54- 9:	CsaV3_1G041110	CsaV3_7G034370	0
54- 10:	CsaV3_1G041160	CsaV3_7G034350	5e-38
54- 11:	CsaV3_1G041180	CsaV3_7G034320	0
54- 12:	CsaV3_1G041200	CsaV3_7G034300	2e-43
54- 13:	CsaV3_1G041270	CsaV3_7G034270	5e-17
## Alignment 55: score=359.0 e_value=6.3e-15 N=8 chr1&chr7 minus
55- 0:	CsaV3_1G032890	CsaV3_7G005770	4e-139
55- 1:	CsaV3_1G033100	CsaV3_7G005760	4e-129
55- 2:	CsaV3_1G033110	CsaV3_7G005750	7e-52
55- 3:	CsaV3_1G033120	CsaV3_7G005740	2e-36
55- 4:	CsaV3_1G033290	CsaV3_7G005700	4e-47
55- 5:	CsaV3_1G033310	CsaV3_7G005690	2e-38
55- 6:	CsaV3_1G033330	CsaV3_7G005680	3e-85
55- 7:	CsaV3_1G033370	CsaV3_7G005660	4e-38
## Alignment 56: score=333.0 e_value=1.4e-13 N=8 chr1&chr7 minus
56- 0:	CsaV3_1G042180	CsaV3_7G031530	1e-42
56- 1:	CsaV3_1G042290	CsaV3_7G031450	0
56- 2:	CsaV3_1G042390	CsaV3_7G031410	1e-155
56- 3:	CsaV3_1G042470	CsaV3_7G031390	0
56- 4:	CsaV3_1G042610	CsaV3_7G031310	1e-94
56- 5:	CsaV3_1G042640	CsaV3_7G031270	4e-66
56- 6:	CsaV3_1G042720	CsaV3_7G031210	1e-69
56- 7:	CsaV3_1G042800	CsaV3_7G031020	6e-51
## Alignment 57: score=285.0 e_value=7.2e-08 N=6 chr1&chr7 minus
57- 0:	CsaV3_1G030230	CsaV3_7G032460	7e-57
57- 1:	CsaV3_1G030270	CsaV3_7G032450	4e-17
57- 2:	CsaV3_1G030300	CsaV3_7G032430	1e-63
57- 3:	CsaV3_1G030350	CsaV3_7G032420	3e-40
57- 4:	CsaV3_1G030370	CsaV3_7G032360	2e-26
57- 5:	CsaV3_1G030390	CsaV3_7G032350	1e-20
## Alignment 58: score=279.0 e_value=9.9e-08 N=6 chr1&chr7 minus
58- 0:	CsaV3_1G029660	CsaV3_7G032760	9e-32
58- 1:	CsaV3_1G029720	CsaV3_7G032740	2e-17
58- 2:	CsaV3_1G029780	CsaV3_7G032680	6e-70
58- 3:	CsaV3_1G029820	CsaV3_7G032620	1e-17
58- 4:	CsaV3_1G029830	CsaV3_7G032570	4e-15
58- 5:	CsaV3_1G029840	CsaV3_7G032540	3e-72
## Alignment 59: score=296.0 e_value=5.3e-08 N=6 chr1&scaffold118 plus
59- 0:	CsaV3_1G015130	CsaV3_UNG232160	2e-54
59- 1:	CsaV3_1G015140	CsaV3_UNG232180	8e-102
59- 2:	CsaV3_1G015160	CsaV3_UNG232210	0
59- 3:	CsaV3_1G015170	CsaV3_UNG232220	6e-76
59- 4:	CsaV3_1G015180	CsaV3_UNG232230	4e-98
59- 5:	CsaV3_1G015200	CsaV3_UNG232240	1e-151
## Alignment 60: score=446.0 e_value=4.4e-17 N=9 chr1&scaffold119 minus
60- 0:	CsaV3_1G045400	CsaV3_UNG233360	7e-103
60- 1:	CsaV3_1G045410	CsaV3_UNG233340	0
60- 2:	CsaV3_1G045420	CsaV3_UNG233330	0
60- 3:	CsaV3_1G045430	CsaV3_UNG233320	5e-84
60- 4:	CsaV3_1G045440	CsaV3_UNG233300	2e-30
60- 5:	CsaV3_1G045450	CsaV3_UNG233290	0
60- 6:	CsaV3_1G045460	CsaV3_UNG233280	0
60- 7:	CsaV3_1G045470	CsaV3_UNG233270	0
60- 8:	CsaV3_1G045480	CsaV3_UNG233240	0
## Alignment 61: score=1094.0 e_value=1.1e-62 N=22 chr1&scaffold72 plus
61- 0:	CsaV3_1G040050	CsaV3_UNG046320	4e-133
61- 1:	CsaV3_1G040060	CsaV3_UNG046330	6e-77
61- 2:	CsaV3_1G040070	CsaV3_UNG050340	1e-61
61- 3:	CsaV3_1G040080	CsaV3_UNG050350	6e-83
61- 4:	CsaV3_1G040090	CsaV3_UNG050360	0
61- 5:	CsaV3_1G040100	CsaV3_UNG050370	2e-69
61- 6:	CsaV3_1G040110	CsaV3_UNG050380	1e-127
61- 7:	CsaV3_1G040120	CsaV3_UNG050390	1e-151
61- 8:	CsaV3_1G040130	CsaV3_UNG052400	6e-126
61- 9:	CsaV3_1G040140	CsaV3_UNG052420	6e-174
61- 10:	CsaV3_1G040150	CsaV3_UNG052430	1e-87
61- 11:	CsaV3_1G040170	CsaV3_UNG054460	0
61- 12:	CsaV3_1G040180	CsaV3_UNG056470	4e-47
61- 13:	CsaV3_1G040190	CsaV3_UNG058470	0
61- 14:	CsaV3_1G040200	CsaV3_UNG060470	0
61- 15:	CsaV3_1G040210	CsaV3_UNG060480	0
61- 16:	CsaV3_1G040220	CsaV3_UNG062480	0
61- 17:	CsaV3_1G040230	CsaV3_UNG064490	0
61- 18:	CsaV3_1G040240	CsaV3_UNG064500	3e-148
61- 19:	CsaV3_1G040260	CsaV3_UNG066510	0
61- 20:	CsaV3_1G040270	CsaV3_UNG066520	0
61- 21:	CsaV3_1G040280	CsaV3_UNG066550	3e-43
## Alignment 62: score=250.0 e_value=1.1e-06 N=5 chr1&scaffold90 minus
62- 0:	CsaV3_1G045590	CsaV3_UNG004080	5e-142
62- 1:	CsaV3_1G045600	CsaV3_UNG004070	3e-97
62- 2:	CsaV3_1G045610	CsaV3_UNG004060	5e-160
62- 3:	CsaV3_1G045620	CsaV3_UNG004050	9e-90
62- 4:	CsaV3_1G045630	CsaV3_UNG002050	3e-62
## Alignment 63: score=676.0 e_value=3.9e-35 N=14 chr1&scaffold92 minus
63- 0:	CsaV3_1G015770	CsaV3_UNG065510	2e-55
63- 1:	CsaV3_1G015780	CsaV3_UNG065500	1e-153
63- 2:	CsaV3_1G015790	CsaV3_UNG063480	8e-128
63- 3:	CsaV3_1G015800	CsaV3_UNG061480	0
63- 4:	CsaV3_1G015810	CsaV3_UNG059470	0
63- 5:	CsaV3_1G015820	CsaV3_UNG057470	2e-145
63- 6:	CsaV3_1G015830	CsaV3_UNG055460	1e-100
63- 7:	CsaV3_1G017020	CsaV3_UNG053460	2e-72
63- 8:	CsaV3_1G017030	CsaV3_UNG053450	8e-63
63- 9:	CsaV3_1G017040	CsaV3_UNG053440	2e-154
63- 10:	CsaV3_1G017050	CsaV3_UNG053430	7e-30
63- 11:	CsaV3_1G017060	CsaV3_UNG051390	2e-109
63- 12:	CsaV3_1G017070	CsaV3_UNG047340	0
63- 13:	CsaV3_1G017090	CsaV3_UNG045320	0
## Alignment 64: score=378.0 e_value=8.1e-17 N=9 chr2&chr2 plus
64- 0:	CsaV3_2G002500	CsaV3_2G031630	0
64- 1:	CsaV3_2G002520	CsaV3_2G031730	0
64- 2:	CsaV3_2G002610	CsaV3_2G031780	1e-52
64- 3:	CsaV3_2G002710	CsaV3_2G031890	2e-31
64- 4:	CsaV3_2G002810	CsaV3_2G032000	0
64- 5:	CsaV3_2G002920	CsaV3_2G032060	8e-23
64- 6:	CsaV3_2G002930	CsaV3_2G032070	0
64- 7:	CsaV3_2G003030	CsaV3_2G032130	4e-76
64- 8:	CsaV3_2G003200	CsaV3_2G032200	3e-136
## Alignment 65: score=298.0 e_value=1.4e-07 N=6 chr2&chr2 minus
65- 0:	CsaV3_2G020860	CsaV3_2G021160	1e-147
65- 1:	CsaV3_2G020870	CsaV3_2G021150	0
65- 2:	CsaV3_2G020880	CsaV3_2G021140	9e-180
65- 3:	CsaV3_2G020890	CsaV3_2G021110	0
65- 4:	CsaV3_2G020900	CsaV3_2G021100	9e-126
65- 5:	CsaV3_2G020910	CsaV3_2G021090	2e-74
## Alignment 66: score=1912.0 e_value=4.5e-147 N=42 chr2&chr3 plus
66- 0:	CsaV3_2G012050	CsaV3_3G011280	0
66- 1:	CsaV3_2G012120	CsaV3_3G011300	0
66- 2:	CsaV3_2G012230	CsaV3_3G011520	0
66- 3:	CsaV3_2G012330	CsaV3_3G011570	1e-72
66- 4:	CsaV3_2G012400	CsaV3_3G011620	4e-87
66- 5:	CsaV3_2G012420	CsaV3_3G011700	7e-38
66- 6:	CsaV3_2G012430	CsaV3_3G011720	2e-152
66- 7:	CsaV3_2G012440	CsaV3_3G011730	1e-95
66- 8:	CsaV3_2G012500	CsaV3_3G011780	4e-61
66- 9:	CsaV3_2G012580	CsaV3_3G011820	0
66- 10:	CsaV3_2G012620	CsaV3_3G011900	2e-26
66- 11:	CsaV3_2G012650	CsaV3_3G011980	1e-81
66- 12:	CsaV3_2G012700	CsaV3_3G012010	0
66- 13:	CsaV3_2G012750	CsaV3_3G012040	6e-169
66- 14:	CsaV3_2G012780	CsaV3_3G012100	3e-76
66- 15:	CsaV3_2G012790	CsaV3_3G012130	0
66- 16:	CsaV3_2G012870	CsaV3_3G012170	1e-77
66- 17:	CsaV3_2G012880	CsaV3_3G012180	1e-33
66- 18:	CsaV3_2G012890	CsaV3_3G012200	3e-45
66- 19:	CsaV3_2G012910	CsaV3_3G012220	1e-48
66- 20:	CsaV3_2G012920	CsaV3_3G012230	2e-126
66- 21:	CsaV3_2G012930	CsaV3_3G012310	9e-09
66- 22:	CsaV3_2G012950	CsaV3_3G012380	1e-18
66- 23:	CsaV3_2G012980	CsaV3_3G012400	2e-22
66- 24:	CsaV3_2G012990	CsaV3_3G012410	1e-17
66- 25:	CsaV3_2G013030	CsaV3_3G012590	0
66- 26:	CsaV3_2G013050	CsaV3_3G012600	6e-92
66- 27:	CsaV3_2G013070	CsaV3_3G012620	3e-44
66- 28:	CsaV3_2G013210	CsaV3_3G012650	2e-123
66- 29:	CsaV3_2G013230	CsaV3_3G012660	8e-81
66- 30:	CsaV3_2G013250	CsaV3_3G012720	0
66- 31:	CsaV3_2G013270	CsaV3_3G012760	5e-178
66- 32:	CsaV3_2G013330	CsaV3_3G012780	1e-42
66- 33:	CsaV3_2G013350	CsaV3_3G012800	1e-57
66- 34:	CsaV3_2G013360	CsaV3_3G012820	0
66- 35:	CsaV3_2G013400	CsaV3_3G012920	1e-90
66- 36:	CsaV3_2G013420	CsaV3_3G012930	6e-28
66- 37:	CsaV3_2G013460	CsaV3_3G012940	5e-141
66- 38:	CsaV3_2G013480	CsaV3_3G012950	6e-125
66- 39:	CsaV3_2G013510	CsaV3_3G012980	0
66- 40:	CsaV3_2G013550	CsaV3_3G013010	2e-127
66- 41:	CsaV3_2G013590	CsaV3_3G013080	0
## Alignment 67: score=1256.0 e_value=1.2e-86 N=28 chr2&chr3 plus
67- 0:	CsaV3_2G028280	CsaV3_3G044580	1e-20
67- 1:	CsaV3_2G028290	CsaV3_3G044600	6e-42
67- 2:	CsaV3_2G028300	CsaV3_3G044790	4e-178
67- 3:	CsaV3_2G028390	CsaV3_3G044870	0
67- 4:	CsaV3_2G028460	CsaV3_3G044890	4e-138
67- 5:	CsaV3_2G028650	CsaV3_3G045090	1e-110
67- 6:	CsaV3_2G028700	CsaV3_3G045170	5e-26
67- 7:	CsaV3_2G028740	CsaV3_3G045190	0
67- 8:	CsaV3_2G028830	CsaV3_3G045320	1e-37
67- 9:	CsaV3_2G028930	CsaV3_3G045400	0
67- 10:	CsaV3_2G028950	CsaV3_3G045440	2e-45
67- 11:	CsaV3_2G028970	CsaV3_3G045460	5e-137
67- 12:	CsaV3_2G029010	CsaV3_3G045480	3e-42
67- 13:	CsaV3_2G029110	CsaV3_3G045510	4e-39
67- 14:	CsaV3_2G029160	CsaV3_3G045550	9e-59
67- 15:	CsaV3_2G029170	CsaV3_3G045560	0
67- 16:	CsaV3_2G029220	CsaV3_3G045570	3e-53
67- 17:	CsaV3_2G029350	CsaV3_3G045610	0
67- 18:	CsaV3_2G029380	CsaV3_3G045640	7e-170
67- 19:	CsaV3_2G029400	CsaV3_3G045730	2e-23
67- 20:	CsaV3_2G029410	CsaV3_3G045750	1e-114
67- 21:	CsaV3_2G029430	CsaV3_3G045780	2e-71
67- 22:	CsaV3_2G029470	CsaV3_3G045820	2e-13
67- 23:	CsaV3_2G029490	CsaV3_3G045860	3e-27
67- 24:	CsaV3_2G029500	CsaV3_3G045870	6e-153
67- 25:	CsaV3_2G029530	CsaV3_3G045880	9e-89
67- 26:	CsaV3_2G029540	CsaV3_3G045890	2e-15
67- 27:	CsaV3_2G029590	CsaV3_3G045940	2e-139
## Alignment 68: score=501.0 e_value=6.4e-27 N=11 chr2&chr3 plus
68- 0:	CsaV3_2G029700	CsaV3_3G047520	2e-141
68- 1:	CsaV3_2G029740	CsaV3_3G047560	6e-50
68- 2:	CsaV3_2G029750	CsaV3_3G047580	1e-106
68- 3:	CsaV3_2G029780	CsaV3_3G047600	0
68- 4:	CsaV3_2G029820	CsaV3_3G047630	2e-176
68- 5:	CsaV3_2G029870	CsaV3_3G047660	0
68- 6:	CsaV3_2G029890	CsaV3_3G047680	3e-06
68- 7:	CsaV3_2G029900	CsaV3_3G047750	6e-51
68- 8:	CsaV3_2G029910	CsaV3_3G047770	3e-06
68- 9:	CsaV3_2G029950	CsaV3_3G047780	8e-88
68- 10:	CsaV3_2G030210	CsaV3_3G048000	6e-104
## Alignment 69: score=323.0 e_value=1.5e-14 N=8 chr2&chr3 plus
69- 0:	CsaV3_2G014660	CsaV3_3G045050	0
69- 1:	CsaV3_2G014680	CsaV3_3G045140	0
69- 2:	CsaV3_2G014710	CsaV3_3G045170	4e-35
69- 3:	CsaV3_2G014910	CsaV3_3G045370	0
69- 4:	CsaV3_2G014980	CsaV3_3G045480	2e-35
69- 5:	CsaV3_2G015110	CsaV3_3G045500	0
69- 6:	CsaV3_2G015370	CsaV3_3G045710	9e-51
69- 7:	CsaV3_2G015380	CsaV3_3G045730	2e-30
## Alignment 70: score=322.0 e_value=2.9e-13 N=7 chr2&chr3 plus
70- 0:	CsaV3_2G013680	CsaV3_3G012630	1e-38
70- 1:	CsaV3_2G013690	CsaV3_3G012640	6e-37
70- 2:	CsaV3_2G013720	CsaV3_3G012650	1e-54
70- 3:	CsaV3_2G013750	CsaV3_3G012760	5e-137
70- 4:	CsaV3_2G013810	CsaV3_3G012780	2e-29
70- 5:	CsaV3_2G013830	CsaV3_3G012800	6e-68
70- 6:	CsaV3_2G013880	CsaV3_3G012910	4e-104
## Alignment 71: score=289.0 e_value=2.6e-13 N=7 chr2&chr3 plus
71- 0:	CsaV3_2G003830	CsaV3_3G012380	1e-86
71- 1:	CsaV3_2G004000	CsaV3_3G012630	7e-40
71- 2:	CsaV3_2G004020	CsaV3_3G012640	2e-34
71- 3:	CsaV3_2G004120	CsaV3_3G012650	4e-89
71- 4:	CsaV3_2G004130	CsaV3_3G012660	8e-85
71- 5:	CsaV3_2G004190	CsaV3_3G012800	1e-68
71- 6:	CsaV3_2G004260	CsaV3_3G012950	7e-33
## Alignment 72: score=259.0 e_value=1.6e-08 N=6 chr2&chr3 plus
72- 0:	CsaV3_2G012700	CsaV3_3G022090	0
72- 1:	CsaV3_2G012740	CsaV3_3G022240	1e-139
72- 2:	CsaV3_2G012780	CsaV3_3G022290	5e-76
72- 3:	CsaV3_2G012790	CsaV3_3G022350	1e-55
72- 4:	CsaV3_2G012870	CsaV3_3G022370	5e-52
72- 5:	CsaV3_2G012990	CsaV3_3G022470	7e-14
## Alignment 73: score=253.0 e_value=3.4e-08 N=6 chr2&chr3 plus
73- 0:	CsaV3_2G030500	CsaV3_3G048260	1e-88
73- 1:	CsaV3_2G030560	CsaV3_3G048320	0
73- 2:	CsaV3_2G030760	CsaV3_3G048490	3e-16
73- 3:	CsaV3_2G030880	CsaV3_3G048560	5e-57
73- 4:	CsaV3_2G030990	CsaV3_3G048630	2e-60
73- 5:	CsaV3_2G031010	CsaV3_3G048660	0
## Alignment 74: score=1130.0 e_value=8.6e-78 N=25 chr2&chr3 minus
74- 0:	CsaV3_2G031060	CsaV3_3G047460	0
74- 1:	CsaV3_2G031150	CsaV3_3G047330	9e-137
74- 2:	CsaV3_2G031190	CsaV3_3G047310	2e-102
74- 3:	CsaV3_2G031210	CsaV3_3G047270	4e-53
74- 4:	CsaV3_2G031240	CsaV3_3G047260	7e-114
74- 5:	CsaV3_2G031260	CsaV3_3G047240	0
74- 6:	CsaV3_2G031290	CsaV3_3G047230	0
74- 7:	CsaV3_2G031340	CsaV3_3G047130	7e-44
74- 8:	CsaV3_2G031390	CsaV3_3G047110	3e-109
74- 9:	CsaV3_2G031400	CsaV3_3G047090	7e-158
74- 10:	CsaV3_2G031420	CsaV3_3G047070	0
74- 11:	CsaV3_2G031470	CsaV3_3G046970	1e-48
74- 12:	CsaV3_2G031480	CsaV3_3G046960	1e-67
74- 13:	CsaV3_2G031580	CsaV3_3G046800	1e-76
74- 14:	CsaV3_2G031640	CsaV3_3G046660	2e-80
74- 15:	CsaV3_2G031660	CsaV3_3G046630	1e-49
74- 16:	CsaV3_2G031720	CsaV3_3G046620	1e-12
74- 17:	CsaV3_2G031740	CsaV3_3G046610	3e-105
74- 18:	CsaV3_2G031960	CsaV3_3G046530	5e-45
74- 19:	CsaV3_2G031970	CsaV3_3G046500	0
74- 20:	CsaV3_2G032000	CsaV3_3G046480	0
74- 21:	CsaV3_2G032070	CsaV3_3G046430	0
74- 22:	CsaV3_2G032100	CsaV3_3G046410	0
74- 23:	CsaV3_2G032130	CsaV3_3G046400	1e-71
74- 24:	CsaV3_2G032150	CsaV3_3G046370	4e-33
## Alignment 75: score=365.0 e_value=8.7e-15 N=8 chr2&chr3 minus
75- 0:	CsaV3_2G002810	CsaV3_3G046480	0
75- 1:	CsaV3_2G002870	CsaV3_3G046470	1e-33
75- 2:	CsaV3_2G002890	CsaV3_3G046460	3e-86
75- 3:	CsaV3_2G002900	CsaV3_3G046440	5e-71
75- 4:	CsaV3_2G002930	CsaV3_3G046430	0
75- 5:	CsaV3_2G003030	CsaV3_3G046400	2e-65
75- 6:	CsaV3_2G003100	CsaV3_3G046360	5e-161
75- 7:	CsaV3_2G003220	CsaV3_3G046240	0
## Alignment 76: score=340.0 e_value=4e-17 N=8 chr2&chr3 minus
76- 0:	CsaV3_2G012050	CsaV3_3G028700	0
76- 1:	CsaV3_2G012160	CsaV3_3G028490	0
76- 2:	CsaV3_2G012400	CsaV3_3G028380	2e-53
76- 3:	CsaV3_2G012430	CsaV3_3G028350	8e-99
76- 4:	CsaV3_2G012470	CsaV3_3G028280	4e-98
76- 5:	CsaV3_2G012510	CsaV3_3G028230	3e-16
76- 6:	CsaV3_2G012530	CsaV3_3G028220	8e-149
76- 7:	CsaV3_2G012580	CsaV3_3G028210	0
## Alignment 77: score=272.0 e_value=1.9e-10 N=6 chr2&chr3 minus
77- 0:	CsaV3_2G030120	CsaV3_3G048100	0
77- 1:	CsaV3_2G030250	CsaV3_3G047990	0
77- 2:	CsaV3_2G030260	CsaV3_3G047980	6e-56
77- 3:	CsaV3_2G030340	CsaV3_3G047950	4e-81
77- 4:	CsaV3_2G030430	CsaV3_3G047890	3e-14
77- 5:	CsaV3_2G030440	CsaV3_3G047870	3e-169
## Alignment 78: score=340.0 e_value=5e-15 N=8 chr2&chr4 plus
78- 0:	CsaV3_2G002710	CsaV3_4G001400	2e-33
78- 1:	CsaV3_2G002780	CsaV3_4G001480	4e-98
78- 2:	CsaV3_2G002900	CsaV3_4G001520	2e-57
78- 3:	CsaV3_2G002920	CsaV3_4G001550	7e-15
78- 4:	CsaV3_2G002970	CsaV3_4G001590	1e-43
78- 5:	CsaV3_2G002990	CsaV3_4G001600	0
78- 6:	CsaV3_2G003060	CsaV3_4G001850	0
78- 7:	CsaV3_2G003180	CsaV3_4G001940	0
## Alignment 79: score=334.0 e_value=1.1e-15 N=8 chr2&chr4 plus
79- 0:	CsaV3_2G031870	CsaV3_4G001340	8e-138
79- 1:	CsaV3_2G031890	CsaV3_4G001400	5e-54
79- 2:	CsaV3_2G032050	CsaV3_4G001530	0
79- 3:	CsaV3_2G032060	CsaV3_4G001550	7e-30
79- 4:	CsaV3_2G032100	CsaV3_4G001580	0
79- 5:	CsaV3_2G032230	CsaV3_4G001820	1e-33
79- 6:	CsaV3_2G032390	CsaV3_4G002010	3e-85
79- 7:	CsaV3_2G032400	CsaV3_4G002030	2e-34
## Alignment 80: score=1847.0 e_value=9.4e-145 N=41 chr2&chr4 minus
80- 0:	CsaV3_2G025520	CsaV3_4G035710	3e-49
80- 1:	CsaV3_2G025540	CsaV3_4G035700	0
80- 2:	CsaV3_2G025710	CsaV3_4G035470	1e-06
80- 3:	CsaV3_2G025740	CsaV3_4G035430	7e-08
80- 4:	CsaV3_2G025800	CsaV3_4G035420	1e-87
80- 5:	CsaV3_2G025810	CsaV3_4G035390	2e-115
80- 6:	CsaV3_2G025870	CsaV3_4G035350	0
80- 7:	CsaV3_2G025880	CsaV3_4G035320	0
80- 8:	CsaV3_2G025890	CsaV3_4G035310	2e-53
80- 9:	CsaV3_2G025900	CsaV3_4G035300	2e-177
80- 10:	CsaV3_2G025950	CsaV3_4G035230	2e-29
80- 11:	CsaV3_2G025990	CsaV3_4G035200	0
80- 12:	CsaV3_2G026020	CsaV3_4G035130	4e-18
80- 13:	CsaV3_2G026080	CsaV3_4G035090	2e-114
80- 14:	CsaV3_2G026190	CsaV3_4G034980	6e-61
80- 15:	CsaV3_2G026210	CsaV3_4G034970	1e-78
80- 16:	CsaV3_2G026220	CsaV3_4G034920	0
80- 17:	CsaV3_2G026290	CsaV3_4G034880	0
80- 18:	CsaV3_2G026310	CsaV3_4G034840	0
80- 19:	CsaV3_2G026360	CsaV3_4G034820	1e-146
80- 20:	CsaV3_2G026380	CsaV3_4G034780	1e-48
80- 21:	CsaV3_2G026400	CsaV3_4G034760	6e-59
80- 22:	CsaV3_2G026410	CsaV3_4G034750	7e-100
80- 23:	CsaV3_2G026420	CsaV3_4G034730	2e-58
80- 24:	CsaV3_2G026460	CsaV3_4G034710	2e-105
80- 25:	CsaV3_2G026500	CsaV3_4G034640	9e-63
80- 26:	CsaV3_2G026600	CsaV3_4G034470	9e-136
80- 27:	CsaV3_2G026610	CsaV3_4G034440	4e-45
80- 28:	CsaV3_2G026620	CsaV3_4G034380	2e-129
80- 29:	CsaV3_2G027780	CsaV3_4G034320	4e-59
80- 30:	CsaV3_2G027820	CsaV3_4G034290	0
80- 31:	CsaV3_2G027860	CsaV3_4G034270	4e-08
80- 32:	CsaV3_2G027950	CsaV3_4G034260	1e-18
80- 33:	CsaV3_2G027970	CsaV3_4G034250	2e-18
80- 34:	CsaV3_2G027990	CsaV3_4G034230	4e-81
80- 35:	CsaV3_2G028090	CsaV3_4G034170	2e-103
80- 36:	CsaV3_2G028130	CsaV3_4G034120	0
80- 37:	CsaV3_2G028170	CsaV3_4G034040	2e-90
80- 38:	CsaV3_2G028220	CsaV3_4G033970	2e-113
80- 39:	CsaV3_2G028260	CsaV3_4G033950	1e-142
80- 40:	CsaV3_2G028400	CsaV3_4G033770	4e-29
## Alignment 81: score=697.0 e_value=2.8e-38 N=15 chr2&chr4 minus
81- 0:	CsaV3_2G032230	CsaV3_4G036960	5e-53
81- 1:	CsaV3_2G032290	CsaV3_4G036890	4e-09
81- 2:	CsaV3_2G032310	CsaV3_4G036880	0
81- 3:	CsaV3_2G032320	CsaV3_4G036820	3e-65
81- 4:	CsaV3_2G032330	CsaV3_4G036810	2e-171
81- 5:	CsaV3_2G032350	CsaV3_4G036790	2e-19
81- 6:	CsaV3_2G032360	CsaV3_4G036780	1e-67
81- 7:	CsaV3_2G032380	CsaV3_4G036770	1e-79
81- 8:	CsaV3_2G032390	CsaV3_4G036760	5e-111
81- 9:	CsaV3_2G032400	CsaV3_4G036740	4e-21
81- 10:	CsaV3_2G032440	CsaV3_4G036680	0
81- 11:	CsaV3_2G032460	CsaV3_4G036610	7e-56
81- 12:	CsaV3_2G032480	CsaV3_4G036580	9e-105
81- 13:	CsaV3_2G032620	CsaV3_4G036340	6e-137
81- 14:	CsaV3_2G032650	CsaV3_4G036310	5e-34
## Alignment 82: score=253.0 e_value=1.4e-08 N=6 chr2&chr4 minus
82- 0:	CsaV3_2G014740	CsaV3_4G005590	3e-96
82- 1:	CsaV3_2G014930	CsaV3_4G005530	1e-19
82- 2:	CsaV3_2G014980	CsaV3_4G005470	7e-37
82- 3:	CsaV3_2G015030	CsaV3_4G005460	1e-17
82- 4:	CsaV3_2G015110	CsaV3_4G005390	1e-152
82- 5:	CsaV3_2G015250	CsaV3_4G005280	1e-52
## Alignment 83: score=1036.0 e_value=1.4e-65 N=23 chr2&chr5 minus
83- 0:	CsaV3_2G024640	CsaV3_5G031510	7e-133
83- 1:	CsaV3_2G024660	CsaV3_5G031490	0
83- 2:	CsaV3_2G024730	CsaV3_5G031450	5e-08
83- 3:	CsaV3_2G024750	CsaV3_5G031430	2e-107
83- 4:	CsaV3_2G024800	CsaV3_5G031380	4e-132
83- 5:	CsaV3_2G024820	CsaV3_5G031370	5e-87
83- 6:	CsaV3_2G024840	CsaV3_5G031330	7e-29
83- 7:	CsaV3_2G024850	CsaV3_5G031300	0
83- 8:	CsaV3_2G024860	CsaV3_5G031280	0
83- 9:	CsaV3_2G024880	CsaV3_5G031200	0
83- 10:	CsaV3_2G024940	CsaV3_5G031100	4e-63
83- 11:	CsaV3_2G024950	CsaV3_5G031070	3e-64
83- 12:	CsaV3_2G024960	CsaV3_5G031020	0
83- 13:	CsaV3_2G025020	CsaV3_5G030980	4e-82
83- 14:	CsaV3_2G025060	CsaV3_5G030750	0
83- 15:	CsaV3_2G025120	CsaV3_5G030690	6e-51
83- 16:	CsaV3_2G025130	CsaV3_5G030680	6e-127
83- 17:	CsaV3_2G025150	CsaV3_5G030620	2e-51
83- 18:	CsaV3_2G025200	CsaV3_5G030590	0
83- 19:	CsaV3_2G025270	CsaV3_5G030570	4e-78
83- 20:	CsaV3_2G025350	CsaV3_5G030480	0
83- 21:	CsaV3_2G025400	CsaV3_5G030420	0
83- 22:	CsaV3_2G025440	CsaV3_5G030280	9e-176
## Alignment 84: score=483.0 e_value=2.6e-23 N=11 chr2&chr6 plus
84- 0:	CsaV3_2G028920	CsaV3_6G046570	5e-145
84- 1:	CsaV3_2G028950	CsaV3_6G046660	2e-35
84- 2:	CsaV3_2G029010	CsaV3_6G046670	2e-26
84- 3:	CsaV3_2G029110	CsaV3_6G046770	9e-36
84- 4:	CsaV3_2G029150	CsaV3_6G046780	0
84- 5:	CsaV3_2G029220	CsaV3_6G046800	6e-64
84- 6:	CsaV3_2G029390	CsaV3_6G046970	8e-72
84- 7:	CsaV3_2G029400	CsaV3_6G047000	6e-36
84- 8:	CsaV3_2G029480	CsaV3_6G047080	1e-13
84- 9:	CsaV3_2G029590	CsaV3_6G047190	2e-95
84- 10:	CsaV3_2G029610	CsaV3_6G047200	5e-126
## Alignment 85: score=333.0 e_value=3.5e-16 N=8 chr2&chr6 plus
85- 0:	CsaV3_2G034660	CsaV3_6G048770	9e-110
85- 1:	CsaV3_2G034810	CsaV3_6G048850	5e-100
85- 2:	CsaV3_2G034830	CsaV3_6G048860	3e-90
85- 3:	CsaV3_2G034880	CsaV3_6G048980	6e-155
85- 4:	CsaV3_2G034910	CsaV3_6G049010	4e-63
85- 5:	CsaV3_2G034920	CsaV3_6G049030	0
85- 6:	CsaV3_2G035070	CsaV3_6G049180	0
85- 7:	CsaV3_2G035290	CsaV3_6G049430	5e-57
## Alignment 86: score=328.0 e_value=1.1e-11 N=7 chr2&chr6 plus
86- 0:	CsaV3_2G034370	CsaV3_6G050360	3e-20
86- 1:	CsaV3_2G034440	CsaV3_6G050390	0
86- 2:	CsaV3_2G034450	CsaV3_6G050420	1e-90
86- 3:	CsaV3_2G034460	CsaV3_6G050450	2e-78
86- 4:	CsaV3_2G034530	CsaV3_6G050470	2e-77
86- 5:	CsaV3_2G034550	CsaV3_6G050500	1e-177
86- 6:	CsaV3_2G034580	CsaV3_6G050550	3e-125
## Alignment 87: score=304.0 e_value=4.3e-13 N=7 chr2&chr6 plus
87- 0:	CsaV3_2G015700	CsaV3_6G047120	2e-89
87- 1:	CsaV3_2G015850	CsaV3_6G047150	1e-24
87- 2:	CsaV3_2G015860	CsaV3_6G047170	0
87- 3:	CsaV3_2G015880	CsaV3_6G047190	8e-100
87- 4:	CsaV3_2G015890	CsaV3_6G047200	6e-125
87- 5:	CsaV3_2G015960	CsaV3_6G047260	1e-21
87- 6:	CsaV3_2G016210	CsaV3_6G047490	0
## Alignment 88: score=297.0 e_value=1.6e-12 N=7 chr2&chr6 plus
88- 0:	CsaV3_2G030120	CsaV3_6G044820	0
88- 1:	CsaV3_2G030230	CsaV3_6G044980	5e-33
88- 2:	CsaV3_2G030280	CsaV3_6G045000	0
88- 3:	CsaV3_2G030300	CsaV3_6G045010	3e-86
88- 4:	CsaV3_2G030310	CsaV3_6G045070	3e-21
88- 5:	CsaV3_2G030380	CsaV3_6G045100	5e-166
88- 6:	CsaV3_2G030600	CsaV3_6G045330	1e-11
## Alignment 89: score=897.0 e_value=1.3e-53 N=20 chr2&chr6 minus
89- 0:	CsaV3_2G025820	CsaV3_6G044420	4e-176
89- 1:	CsaV3_2G025830	CsaV3_6G044410	3e-82
89- 2:	CsaV3_2G025850	CsaV3_6G044400	0
89- 3:	CsaV3_2G025900	CsaV3_6G044340	0
89- 4:	CsaV3_2G025930	CsaV3_6G044330	8e-132
89- 5:	CsaV3_2G025950	CsaV3_6G044300	5e-15
89- 6:	CsaV3_2G025970	CsaV3_6G044290	1e-08
89- 7:	CsaV3_2G026000	CsaV3_6G044240	2e-25
89- 8:	CsaV3_2G026040	CsaV3_6G044180	2e-80
89- 9:	CsaV3_2G026240	CsaV3_6G044000	0
89- 10:	CsaV3_2G026250	CsaV3_6G043840	0
89- 11:	CsaV3_2G026280	CsaV3_6G043780	0
89- 12:	CsaV3_2G026300	CsaV3_6G043760	2e-19
89- 13:	CsaV3_2G026410	CsaV3_6G043570	1e-99
89- 14:	CsaV3_2G026460	CsaV3_6G043520	3e-87
89- 15:	CsaV3_2G026500	CsaV3_6G043400	1e-47
89- 16:	CsaV3_2G026540	CsaV3_6G043370	4e-52
89- 17:	CsaV3_2G026550	CsaV3_6G043360	0
89- 18:	CsaV3_2G026590	CsaV3_6G043330	2e-120
89- 19:	CsaV3_2G026620	CsaV3_6G043280	1e-79
## Alignment 90: score=695.0 e_value=5.8e-41 N=16 chr2&chr6 minus
90- 0:	CsaV3_2G029660	CsaV3_6G045410	0
90- 1:	CsaV3_2G029690	CsaV3_6G045360	9e-121
90- 2:	CsaV3_2G029790	CsaV3_6G045310	0
90- 3:	CsaV3_2G029810	CsaV3_6G045270	2e-85
90- 4:	CsaV3_2G029930	CsaV3_6G045220	3e-42
90- 5:	CsaV3_2G029950	CsaV3_6G045190	1e-31
90- 6:	CsaV3_2G029970	CsaV3_6G045170	0
90- 7:	CsaV3_2G030050	CsaV3_6G045150	4e-98
90- 8:	CsaV3_2G030060	CsaV3_6G045140	3e-59
90- 9:	CsaV3_2G030100	CsaV3_6G045120	2e-101
90- 10:	CsaV3_2G030230	CsaV3_6G044980	5e-33
90- 11:	CsaV3_2G030460	CsaV3_6G044790	0
90- 12:	CsaV3_2G030500	CsaV3_6G044730	4e-81
90- 13:	CsaV3_2G030510	CsaV3_6G044680	2e-137
90- 14:	CsaV3_2G030520	CsaV3_6G044670	0
90- 15:	CsaV3_2G030600	CsaV3_6G044450	7e-21
## Alignment 91: score=520.0 e_value=2.3e-27 N=12 chr2&chr6 minus
91- 0:	CsaV3_2G017450	CsaV3_6G042480	1e-101
91- 1:	CsaV3_2G017600	CsaV3_6G042470	2e-169
91- 2:	CsaV3_2G017660	CsaV3_6G042420	5e-105
91- 3:	CsaV3_2G017680	CsaV3_6G042410	9e-46
91- 4:	CsaV3_2G017720	CsaV3_6G042280	3e-41
91- 5:	CsaV3_2G017760	CsaV3_6G042200	5e-59
91- 6:	CsaV3_2G017780	CsaV3_6G042130	0
91- 7:	CsaV3_2G017810	CsaV3_6G042110	4e-43
91- 8:	CsaV3_2G018030	CsaV3_6G041950	1e-112
91- 9:	CsaV3_2G018090	CsaV3_6G041900	0
91- 10:	CsaV3_2G018100	CsaV3_6G041880	2e-57
91- 11:	CsaV3_2G018140	CsaV3_6G041810	8e-118
## Alignment 92: score=424.0 e_value=3.5e-20 N=10 chr2&chr6 minus
92- 0:	CsaV3_2G016380	CsaV3_6G043400	4e-50
92- 1:	CsaV3_2G016390	CsaV3_6G043390	8e-139
92- 2:	CsaV3_2G016450	CsaV3_6G043350	4e-135
92- 3:	CsaV3_2G016490	CsaV3_6G043320	4e-134
92- 4:	CsaV3_2G016640	CsaV3_6G043270	0
92- 5:	CsaV3_2G016680	CsaV3_6G043260	6e-49
92- 6:	CsaV3_2G016790	CsaV3_6G043120	2e-52
92- 7:	CsaV3_2G016920	CsaV3_6G043000	0
92- 8:	CsaV3_2G017110	CsaV3_6G042850	6e-27
92- 9:	CsaV3_2G017200	CsaV3_6G042830	3e-23
## Alignment 93: score=400.0 e_value=9.3e-18 N=9 chr2&chr6 minus
93- 0:	CsaV3_2G028200	CsaV3_6G043080	1e-175
93- 1:	CsaV3_2G028270	CsaV3_6G042890	2e-42
93- 2:	CsaV3_2G028280	CsaV3_6G042810	3e-12
93- 3:	CsaV3_2G028320	CsaV3_6G042730	0
93- 4:	CsaV3_2G028370	CsaV3_6G042590	5e-143
93- 5:	CsaV3_2G028380	CsaV3_6G042580	5e-126
93- 6:	CsaV3_2G028390	CsaV3_6G042530	0
93- 7:	CsaV3_2G028400	CsaV3_6G042520	2e-85
93- 8:	CsaV3_2G028410	CsaV3_6G042500	7e-121
## Alignment 94: score=298.0 e_value=7.2e-11 N=7 chr2&chr6 minus
94- 0:	CsaV3_2G014160	CsaV3_6G043090	2e-123
94- 1:	CsaV3_2G014190	CsaV3_6G043050	2e-78
94- 2:	CsaV3_2G014230	CsaV3_6G042940	3e-69
94- 3:	CsaV3_2G014280	CsaV3_6G042830	1e-21
94- 4:	CsaV3_2G014330	CsaV3_6G042800	0
94- 5:	CsaV3_2G014340	CsaV3_6G042690	7e-91
94- 6:	CsaV3_2G014500	CsaV3_6G042660	1e-24
## Alignment 95: score=268.0 e_value=5.1e-09 N=6 chr2&chr6 minus
95- 0:	CsaV3_2G035310	CsaV3_6G043630	0
95- 1:	CsaV3_2G035320	CsaV3_6G043620	0
95- 2:	CsaV3_2G035440	CsaV3_6G043610	0
95- 3:	CsaV3_2G035520	CsaV3_6G043570	6e-119
95- 4:	CsaV3_2G035590	CsaV3_6G043540	5e-178
95- 5:	CsaV3_2G035630	CsaV3_6G043450	3e-106
## Alignment 96: score=253.0 e_value=4.5e-10 N=6 chr2&chr6 minus
96- 0:	CsaV3_2G016290	CsaV3_6G044050	1e-15
96- 1:	CsaV3_2G016300	CsaV3_6G043930	0
96- 2:	CsaV3_2G016520	CsaV3_6G043920	1e-17
96- 3:	CsaV3_2G016540	CsaV3_6G043820	7e-38
96- 4:	CsaV3_2G016550	CsaV3_6G043810	4e-152
96- 5:	CsaV3_2G016590	CsaV3_6G043740	7e-138
## Alignment 97: score=1248.0 e_value=1.2e-87 N=28 chr2&chr7 plus
97- 0:	CsaV3_2G014710	CsaV3_7G000010	1e-33
97- 1:	CsaV3_2G014750	CsaV3_7G000080	3e-52
97- 2:	CsaV3_2G014820	CsaV3_7G000090	8e-151
97- 3:	CsaV3_2G015010	CsaV3_7G000130	2e-170
97- 4:	CsaV3_2G015130	CsaV3_7G000190	0
97- 5:	CsaV3_2G015140	CsaV3_7G000230	0
97- 6:	CsaV3_2G015160	CsaV3_7G000270	4e-56
97- 7:	CsaV3_2G015170	CsaV3_7G000280	0
97- 8:	CsaV3_2G015300	CsaV3_7G000420	4e-173
97- 9:	CsaV3_2G015370	CsaV3_7G000560	1e-54
97- 10:	CsaV3_2G015380	CsaV3_7G000570	1e-38
97- 11:	CsaV3_2G015430	CsaV3_7G000580	6e-34
97- 12:	CsaV3_2G015510	CsaV3_7G000660	4e-32
97- 13:	CsaV3_2G015600	CsaV3_7G000710	8e-36
97- 14:	CsaV3_2G015720	CsaV3_7G000800	7e-116
97- 15:	CsaV3_2G015730	CsaV3_7G000820	2e-47
97- 16:	CsaV3_2G015760	CsaV3_7G000840	5e-125
97- 17:	CsaV3_2G015790	CsaV3_7G000850	0
97- 18:	CsaV3_2G015870	CsaV3_7G000890	0
97- 19:	CsaV3_2G015910	CsaV3_7G000910	0
97- 20:	CsaV3_2G016030	CsaV3_7G000920	9e-119
97- 21:	CsaV3_2G016040	CsaV3_7G000940	0
97- 22:	CsaV3_2G016100	CsaV3_7G000980	3e-143
97- 23:	CsaV3_2G016110	CsaV3_7G001040	2e-51
97- 24:	CsaV3_2G016130	CsaV3_7G001050	2e-143
97- 25:	CsaV3_2G016150	CsaV3_7G001090	3e-06
97- 26:	CsaV3_2G016210	CsaV3_7G001170	2e-54
97- 27:	CsaV3_2G016230	CsaV3_7G001190	4e-12
## Alignment 98: score=788.0 e_value=5.6e-48 N=18 chr2&chr7 plus
98- 0:	CsaV3_2G034240	CsaV3_7G002880	5e-93
98- 1:	CsaV3_2G034440	CsaV3_7G003110	0
98- 2:	CsaV3_2G034490	CsaV3_7G003130	4e-139
98- 3:	CsaV3_2G034540	CsaV3_7G003180	4e-64
98- 4:	CsaV3_2G034600	CsaV3_7G003290	4e-85
98- 5:	CsaV3_2G034690	CsaV3_7G003420	1e-90
98- 6:	CsaV3_2G034700	CsaV3_7G003440	1e-175
98- 7:	CsaV3_2G034810	CsaV3_7G003490	3e-123
98- 8:	CsaV3_2G034820	CsaV3_7G003510	2e-44
98- 9:	CsaV3_2G034920	CsaV3_7G003550	0
98- 10:	CsaV3_2G035000	CsaV3_7G003670	0
98- 11:	CsaV3_2G035070	CsaV3_7G003700	0
98- 12:	CsaV3_2G035090	CsaV3_7G003710	7e-06
98- 13:	CsaV3_2G035150	CsaV3_7G003750	2e-131
98- 14:	CsaV3_2G035190	CsaV3_7G003770	5e-78
98- 15:	CsaV3_2G035230	CsaV3_7G003780	3e-36
98- 16:	CsaV3_2G035240	CsaV3_7G003790	2e-153
98- 17:	CsaV3_2G035300	CsaV3_7G003900	9e-143
## Alignment 99: score=503.0 e_value=1.1e-30 N=13 chr2&chr7 plus
99- 0:	CsaV3_2G025870	CsaV3_7G007520	0
99- 1:	CsaV3_2G026080	CsaV3_7G007780	3e-99
99- 2:	CsaV3_2G026190	CsaV3_7G007860	1e-56
99- 3:	CsaV3_2G026210	CsaV3_7G007890	2e-51
99- 4:	CsaV3_2G026220	CsaV3_7G007900	3e-153
99- 5:	CsaV3_2G026360	CsaV3_7G008040	4e-92
99- 6:	CsaV3_2G026440	CsaV3_7G008110	1e-49
99- 7:	CsaV3_2G026460	CsaV3_7G008310	4e-86
99- 8:	CsaV3_2G026480	CsaV3_7G008350	8e-98
99- 9:	CsaV3_2G026630	CsaV3_7G008500	2e-83
99- 10:	CsaV3_2G027780	CsaV3_7G008610	3e-48
99- 11:	CsaV3_2G028000	CsaV3_7G008670	5e-79
99- 12:	CsaV3_2G028190	CsaV3_7G008810	1e-21
## Alignment 100: score=378.0 e_value=9.7e-18 N=9 chr2&chr7 plus
100- 0:	CsaV3_2G029150	CsaV3_7G000180	0
100- 1:	CsaV3_2G029200	CsaV3_7G000190	0
100- 2:	CsaV3_2G029210	CsaV3_7G000200	0
100- 3:	CsaV3_2G029230	CsaV3_7G000270	3e-58
100- 4:	CsaV3_2G029280	CsaV3_7G000390	0
100- 5:	CsaV3_2G029370	CsaV3_7G000490	6e-115
100- 6:	CsaV3_2G029400	CsaV3_7G000570	4e-29
100- 7:	CsaV3_2G029430	CsaV3_7G000730	4e-53
100- 8:	CsaV3_2G029640	CsaV3_7G000940	0
## Alignment 101: score=310.0 e_value=7.4e-11 N=7 chr2&chr7 plus
101- 0:	CsaV3_2G014410	CsaV3_7G023240	1e-175
101- 1:	CsaV3_2G014540	CsaV3_7G023320	0
101- 2:	CsaV3_2G014550	CsaV3_7G023410	0
101- 3:	CsaV3_2G014600	CsaV3_7G023440	7e-69
101- 4:	CsaV3_2G014650	CsaV3_7G023500	0
101- 5:	CsaV3_2G014670	CsaV3_7G023520	0
101- 6:	CsaV3_2G014680	CsaV3_7G023630	0
## Alignment 102: score=302.0 e_value=6.9e-11 N=7 chr2&chr7 plus
102- 0:	CsaV3_2G004030	CsaV3_7G027520	6e-33
102- 1:	CsaV3_2G004120	CsaV3_7G027600	3e-85
102- 2:	CsaV3_2G004130	CsaV3_7G027610	1e-82
102- 3:	CsaV3_2G004160	CsaV3_7G027650	1e-66
102- 4:	CsaV3_2G004200	CsaV3_7G027670	0
102- 5:	CsaV3_2G004270	CsaV3_7G027840	0
102- 6:	CsaV3_2G004300	CsaV3_7G028030	3e-116
## Alignment 103: score=334.0 e_value=1.2e-14 N=8 chr2&chr7 minus
103- 0:	CsaV3_2G002490	CsaV3_7G032980	3e-25
103- 1:	CsaV3_2G002670	CsaV3_7G032740	6e-34
103- 2:	CsaV3_2G002710	CsaV3_7G032620	3e-18
103- 3:	CsaV3_2G002780	CsaV3_7G032500	6e-93
103- 4:	CsaV3_2G002920	CsaV3_7G032460	6e-32
103- 5:	CsaV3_2G002950	CsaV3_7G032430	3e-36
103- 6:	CsaV3_2G002970	CsaV3_7G032420	1e-38
103- 7:	CsaV3_2G003000	CsaV3_7G032360	5e-32
## Alignment 104: score=301.0 e_value=5.2e-12 N=7 chr2&chr7 minus
104- 0:	CsaV3_2G031640	CsaV3_7G032940	3e-116
104- 1:	CsaV3_2G031670	CsaV3_7G032870	7e-107
104- 2:	CsaV3_2G031730	CsaV3_7G032840	0
104- 3:	CsaV3_2G031890	CsaV3_7G032620	2e-34
104- 4:	CsaV3_2G031950	CsaV3_7G032600	3e-47
104- 5:	CsaV3_2G032050	CsaV3_7G032480	0
104- 6:	CsaV3_2G032060	CsaV3_7G032460	4e-43
## Alignment 105: score=292.0 e_value=1.1e-07 N=6 chr2&chr7 minus
105- 0:	CsaV3_2G032320	CsaV3_7G032000	7e-24
105- 1:	CsaV3_2G032330	CsaV3_7G031990	8e-176
105- 2:	CsaV3_2G032360	CsaV3_7G031980	1e-55
105- 3:	CsaV3_2G032390	CsaV3_7G031970	1e-84
105- 4:	CsaV3_2G032400	CsaV3_7G031960	6e-20
105- 5:	CsaV3_2G032450	CsaV3_7G031920	1e-93
## Alignment 106: score=1343.0 e_value=1.5e-89 N=29 chr3&chr3 plus
106- 0:	CsaV3_3G001310	CsaV3_3G048810	0
106- 1:	CsaV3_3G001370	CsaV3_3G048860	4e-107
106- 2:	CsaV3_3G001390	CsaV3_3G048880	2e-88
106- 3:	CsaV3_3G001400	CsaV3_3G048890	0
106- 4:	CsaV3_3G001460	CsaV3_3G048910	1e-51
106- 5:	CsaV3_3G001540	CsaV3_3G048980	8e-172
106- 6:	CsaV3_3G001580	CsaV3_3G049070	9e-132
106- 7:	CsaV3_3G001590	CsaV3_3G049080	6e-129
106- 8:	CsaV3_3G001690	CsaV3_3G049140	0
106- 9:	CsaV3_3G001710	CsaV3_3G049150	0
106- 10:	CsaV3_3G001720	CsaV3_3G049160	1e-10
106- 11:	CsaV3_3G001730	CsaV3_3G049180	9e-93
106- 12:	CsaV3_3G001740	CsaV3_3G049190	2e-105
106- 13:	CsaV3_3G001750	CsaV3_3G049210	2e-167
106- 14:	CsaV3_3G001800	CsaV3_3G049230	9e-112
106- 15:	CsaV3_3G001810	CsaV3_3G049250	5e-95
106- 16:	CsaV3_3G001830	CsaV3_3G049260	1e-37
106- 17:	CsaV3_3G001860	CsaV3_3G049320	3e-53
106- 18:	CsaV3_3G001930	CsaV3_3G049380	5e-153
106- 19:	CsaV3_3G001960	CsaV3_3G049420	2e-55
106- 20:	CsaV3_3G001980	CsaV3_3G049430	0
106- 21:	CsaV3_3G002000	CsaV3_3G049440	6e-150
106- 22:	CsaV3_3G002030	CsaV3_3G049490	1e-172
106- 23:	CsaV3_3G002110	CsaV3_3G049650	2e-117
106- 24:	CsaV3_3G002120	CsaV3_3G049670	1e-31
106- 25:	CsaV3_3G002160	CsaV3_3G049710	8e-151
106- 26:	CsaV3_3G002200	CsaV3_3G049770	3e-128
106- 27:	CsaV3_3G002340	CsaV3_3G049820	0
106- 28:	CsaV3_3G002400	CsaV3_3G049890	6e-147
## Alignment 107: score=358.0 e_value=1.5e-15 N=8 chr3&chr3 plus
107- 0:	CsaV3_3G011950	CsaV3_3G022080	4e-28
107- 1:	CsaV3_3G012010	CsaV3_3G022090	0
107- 2:	CsaV3_3G012030	CsaV3_3G022180	6e-74
107- 3:	CsaV3_3G012100	CsaV3_3G022290	2e-69
107- 4:	CsaV3_3G012130	CsaV3_3G022340	9e-06
107- 5:	CsaV3_3G012150	CsaV3_3G022350	3e-52
107- 6:	CsaV3_3G012170	CsaV3_3G022370	4e-57
107- 7:	CsaV3_3G012200	CsaV3_3G022510	9e-47
## Alignment 108: score=305.0 e_value=5.4e-11 N=7 chr3&chr3 plus
108- 0:	CsaV3_3G010090	CsaV3_3G049250	1e-105
108- 1:	CsaV3_3G010170	CsaV3_3G049380	4e-163
108- 2:	CsaV3_3G010210	CsaV3_3G049430	0
108- 3:	CsaV3_3G010360	CsaV3_3G049560	0
108- 4:	CsaV3_3G010420	CsaV3_3G049590	2e-21
108- 5:	CsaV3_3G010480	CsaV3_3G049670	3e-22
108- 6:	CsaV3_3G010500	CsaV3_3G049710	1e-167
## Alignment 109: score=288.0 e_value=2.1e-09 N=6 chr3&chr3 plus
109- 0:	CsaV3_3G005670	CsaV3_3G022640	4e-65
109- 1:	CsaV3_3G005690	CsaV3_3G022650	3e-16
109- 2:	CsaV3_3G005710	CsaV3_3G022700	0
109- 3:	CsaV3_3G005730	CsaV3_3G022710	3e-12
109- 4:	CsaV3_3G005790	CsaV3_3G022760	0
109- 5:	CsaV3_3G005810	CsaV3_3G022770	0
## Alignment 110: score=288.0 e_value=5.4e-11 N=7 chr3&chr3 plus
110- 0:	CsaV3_3G001810	CsaV3_3G010090	1e-98
110- 1:	CsaV3_3G001930	CsaV3_3G010170	1e-158
110- 2:	CsaV3_3G001980	CsaV3_3G010210	0
110- 3:	CsaV3_3G002080	CsaV3_3G010270	1e-35
110- 4:	CsaV3_3G002120	CsaV3_3G010480	2e-29
110- 5:	CsaV3_3G002160	CsaV3_3G010500	6e-142
110- 6:	CsaV3_3G002250	CsaV3_3G010660	5e-141
## Alignment 111: score=589.0 e_value=5.7e-33 N=14 chr3&chr3 minus
111- 0:	CsaV3_3G010820	CsaV3_3G030010	3e-10
111- 1:	CsaV3_3G011020	CsaV3_3G029940	1e-64
111- 2:	CsaV3_3G011030	CsaV3_3G029910	6e-22
111- 3:	CsaV3_3G011160	CsaV3_3G028850	4e-139
111- 4:	CsaV3_3G011170	CsaV3_3G028830	4e-135
111- 5:	CsaV3_3G011240	CsaV3_3G028760	0
111- 6:	CsaV3_3G011280	CsaV3_3G028700	0
111- 7:	CsaV3_3G011490	CsaV3_3G028570	0
111- 8:	CsaV3_3G011530	CsaV3_3G028490	0
111- 9:	CsaV3_3G011620	CsaV3_3G028380	4e-48
111- 10:	CsaV3_3G011720	CsaV3_3G028350	1e-104
111- 11:	CsaV3_3G011830	CsaV3_3G028210	0
111- 12:	CsaV3_3G011890	CsaV3_3G028150	0
111- 13:	CsaV3_3G011920	CsaV3_3G028130	0
## Alignment 112: score=2185.0 e_value=2e-184 N=50 chr3&chr4 minus
112- 0:	CsaV3_3G032980	CsaV3_4G027380	0
112- 1:	CsaV3_3G033120	CsaV3_4G027180	0
112- 2:	CsaV3_3G033150	CsaV3_4G027160	3e-16
112- 3:	CsaV3_3G033200	CsaV3_4G027080	8e-48
112- 4:	CsaV3_3G033220	CsaV3_4G027030	4e-11
112- 5:	CsaV3_3G033240	CsaV3_4G026970	0
112- 6:	CsaV3_3G033320	CsaV3_4G026710	0
112- 7:	CsaV3_3G033340	CsaV3_4G026670	7e-46
112- 8:	CsaV3_3G033450	CsaV3_4G026530	9e-93
112- 9:	CsaV3_3G033550	CsaV3_4G026400	0
112- 10:	CsaV3_3G033580	CsaV3_4G026370	3e-26
112- 11:	CsaV3_3G033700	CsaV3_4G026300	7e-66
112- 12:	CsaV3_3G033810	CsaV3_4G026260	0
112- 13:	CsaV3_3G033820	CsaV3_4G026250	7e-179
112- 14:	CsaV3_3G034000	CsaV3_4G026200	0
112- 15:	CsaV3_3G034080	CsaV3_4G026060	1e-15
112- 16:	CsaV3_3G034110	CsaV3_4G026040	0
112- 17:	CsaV3_3G034130	CsaV3_4G026030	0
112- 18:	CsaV3_3G034150	CsaV3_4G026000	0
112- 19:	CsaV3_3G034310	CsaV3_4G025920	0
112- 20:	CsaV3_3G034360	CsaV3_4G025840	0
112- 21:	CsaV3_3G034420	CsaV3_4G025740	5e-36
112- 22:	CsaV3_3G034450	CsaV3_4G025620	0
112- 23:	CsaV3_3G034460	CsaV3_4G025610	3e-33
112- 24:	CsaV3_3G034470	CsaV3_4G025540	0
112- 25:	CsaV3_3G034490	CsaV3_4G025530	7e-119
112- 26:	CsaV3_3G034660	CsaV3_4G025380	2e-28
112- 27:	CsaV3_3G034680	CsaV3_4G025190	0
112- 28:	CsaV3_3G034740	CsaV3_4G025160	1e-128
112- 29:	CsaV3_3G034800	CsaV3_4G025130	1e-11
112- 30:	CsaV3_3G034830	CsaV3_4G025090	4e-150
112- 31:	CsaV3_3G034940	CsaV3_4G024920	4e-38
112- 32:	CsaV3_3G034950	CsaV3_4G024900	5e-67
112- 33:	CsaV3_3G034960	CsaV3_4G024860	6e-52
112- 34:	CsaV3_3G034990	CsaV3_4G024850	0
112- 35:	CsaV3_3G035040	CsaV3_4G024760	3e-88
112- 36:	CsaV3_3G035110	CsaV3_4G024720	1e-146
112- 37:	CsaV3_3G035140	CsaV3_4G024640	6e-105
112- 38:	CsaV3_3G035160	CsaV3_4G024630	3e-79
112- 39:	CsaV3_3G035170	CsaV3_4G024620	6e-43
112- 40:	CsaV3_3G035190	CsaV3_4G024610	5e-172
112- 41:	CsaV3_3G035200	CsaV3_4G024580	2e-37
112- 42:	CsaV3_3G035210	CsaV3_4G024550	0
112- 43:	CsaV3_3G035250	CsaV3_4G024500	5e-64
112- 44:	CsaV3_3G035290	CsaV3_4G024460	5e-19
112- 45:	CsaV3_3G035320	CsaV3_4G024450	2e-26
112- 46:	CsaV3_3G035460	CsaV3_4G024340	0
112- 47:	CsaV3_3G035470	CsaV3_4G024330	5e-135
112- 48:	CsaV3_3G035570	CsaV3_4G024320	8e-158
112- 49:	CsaV3_3G035610	CsaV3_4G024300	7e-108
## Alignment 113: score=403.0 e_value=1.1e-20 N=10 chr3&chr4 minus
113- 0:	CsaV3_3G007990	CsaV3_4G006740	9e-42
113- 1:	CsaV3_3G008090	CsaV3_4G006580	8e-58
113- 2:	CsaV3_3G008170	CsaV3_4G006480	2e-58
113- 3:	CsaV3_3G008240	CsaV3_4G006430	3e-111
113- 4:	CsaV3_3G008370	CsaV3_4G006350	1e-159
113- 5:	CsaV3_3G008580	CsaV3_4G006120	4e-47
113- 6:	CsaV3_3G008610	CsaV3_4G006110	8e-45
113- 7:	CsaV3_3G008630	CsaV3_4G006080	2e-26
113- 8:	CsaV3_3G008740	CsaV3_4G006070	1e-06
113- 9:	CsaV3_3G008820	CsaV3_4G005870	8e-79
## Alignment 114: score=266.0 e_value=6.8e-08 N=6 chr3&chr4 minus
114- 0:	CsaV3_3G045310	CsaV3_4G005670	0
114- 1:	CsaV3_3G045390	CsaV3_4G005540	1e-81
114- 2:	CsaV3_3G045420	CsaV3_4G005490	1e-161
114- 3:	CsaV3_3G045480	CsaV3_4G005470	4e-32
114- 4:	CsaV3_3G045500	CsaV3_4G005390	2e-156
114- 5:	CsaV3_3G045570	CsaV3_4G005360	9e-50
## Alignment 115: score=598.0 e_value=6.2e-33 N=14 chr3&chr5 plus
115- 0:	CsaV3_3G007730	CsaV3_5G000180	1e-27
115- 1:	CsaV3_3G007770	CsaV3_5G000250	3e-49
115- 2:	CsaV3_3G007850	CsaV3_5G000330	3e-35
115- 3:	CsaV3_3G007950	CsaV3_5G000450	3e-62
115- 4:	CsaV3_3G008110	CsaV3_5G000590	0
115- 5:	CsaV3_3G008140	CsaV3_5G000620	9e-103
115- 6:	CsaV3_3G008390	CsaV3_5G000720	2e-48
115- 7:	CsaV3_3G008480	CsaV3_5G000810	1e-62
115- 8:	CsaV3_3G008490	CsaV3_5G000820	5e-75
115- 9:	CsaV3_3G008520	CsaV3_5G000930	1e-08
115- 10:	CsaV3_3G008610	CsaV3_5G001010	2e-51
115- 11:	CsaV3_3G008630	CsaV3_5G001030	8e-20
115- 12:	CsaV3_3G008670	CsaV3_5G001040	9e-111
115- 13:	CsaV3_3G008750	CsaV3_5G001070	0
## Alignment 116: score=405.0 e_value=1.2e-18 N=9 chr3&chr5 plus
116- 0:	CsaV3_3G009320	CsaV3_5G003260	6e-06
116- 1:	CsaV3_3G009330	CsaV3_5G003270	0
116- 2:	CsaV3_3G009400	CsaV3_5G003360	2e-66
116- 3:	CsaV3_3G009560	CsaV3_5G003580	4e-12
116- 4:	CsaV3_3G009580	CsaV3_5G003600	0
116- 5:	CsaV3_3G009600	CsaV3_5G003610	4e-73
116- 6:	CsaV3_3G009660	CsaV3_5G003650	2e-101
116- 7:	CsaV3_3G009710	CsaV3_5G003750	1e-161
116- 8:	CsaV3_3G009720	CsaV3_5G003760	3e-81
## Alignment 117: score=319.0 e_value=2.5e-11 N=7 chr3&chr5 plus
117- 0:	CsaV3_3G019620	CsaV3_5G000240	0
117- 1:	CsaV3_3G019680	CsaV3_5G000300	1e-39
117- 2:	CsaV3_3G019790	CsaV3_5G000440	6e-14
117- 3:	CsaV3_3G019820	CsaV3_5G000470	1e-59
117- 4:	CsaV3_3G019830	CsaV3_5G000480	1e-172
117- 5:	CsaV3_3G019940	CsaV3_5G000510	0
117- 6:	CsaV3_3G019950	CsaV3_5G000530	3e-96
## Alignment 118: score=296.0 e_value=4.5e-11 N=7 chr3&chr5 plus
118- 0:	CsaV3_3G008440	CsaV3_5G002170	0
118- 1:	CsaV3_3G008540	CsaV3_5G002290	4e-104
118- 2:	CsaV3_3G008630	CsaV3_5G002430	1e-30
118- 3:	CsaV3_3G008780	CsaV3_5G002600	2e-43
118- 4:	CsaV3_3G008810	CsaV3_5G002650	2e-45
118- 5:	CsaV3_3G008830	CsaV3_5G002660	1e-114
118- 6:	CsaV3_3G008900	CsaV3_5G002760	5e-15
## Alignment 119: score=284.0 e_value=5.2e-12 N=7 chr3&chr5 plus
119- 0:	CsaV3_3G016340	CsaV3_5G005390	2e-110
119- 1:	CsaV3_3G016440	CsaV3_5G005500	0
119- 2:	CsaV3_3G016600	CsaV3_5G005560	5e-145
119- 3:	CsaV3_3G016640	CsaV3_5G005590	4e-25
119- 4:	CsaV3_3G016650	CsaV3_5G005600	6e-62
119- 5:	CsaV3_3G016850	CsaV3_5G005860	0
119- 6:	CsaV3_3G016910	CsaV3_5G006000	1e-117
## Alignment 120: score=910.0 e_value=1.4e-58 N=21 chr3&chr5 minus
120- 0:	CsaV3_3G002460	CsaV3_5G004600	5e-105
120- 1:	CsaV3_3G002510	CsaV3_5G004490	5e-150
120- 2:	CsaV3_3G002650	CsaV3_5G004250	4e-136
120- 3:	CsaV3_3G002660	CsaV3_5G004240	1e-61
120- 4:	CsaV3_3G002860	CsaV3_5G004100	7e-32
120- 5:	CsaV3_3G002880	CsaV3_5G004070	2e-29
120- 6:	CsaV3_3G002890	CsaV3_5G004060	5e-16
120- 7:	CsaV3_3G002970	CsaV3_5G004050	0
120- 8:	CsaV3_3G002980	CsaV3_5G004040	0
120- 9:	CsaV3_3G002990	CsaV3_5G004020	2e-107
120- 10:	CsaV3_3G003040	CsaV3_5G003950	2e-77
120- 11:	CsaV3_3G003050	CsaV3_5G003920	1e-122
120- 12:	CsaV3_3G003090	CsaV3_5G003880	6e-20
120- 13:	CsaV3_3G003150	CsaV3_5G003770	4e-105
120- 14:	CsaV3_3G003230	CsaV3_5G003720	0
120- 15:	CsaV3_3G003240	CsaV3_5G003700	0
120- 16:	CsaV3_3G003260	CsaV3_5G003670	8e-73
120- 17:	CsaV3_3G003310	CsaV3_5G003640	0
120- 18:	CsaV3_3G003390	CsaV3_5G003530	0
120- 19:	CsaV3_3G003460	CsaV3_5G003400	1e-151
120- 20:	CsaV3_3G003520	CsaV3_5G003180	0
## Alignment 121: score=705.0 e_value=4.1e-44 N=17 chr3&chr5 minus
121- 0:	CsaV3_3G016160	CsaV3_5G003960	0
121- 1:	CsaV3_3G016170	CsaV3_5G003920	5e-134
121- 2:	CsaV3_3G016210	CsaV3_5G003880	5e-41
121- 3:	CsaV3_3G016310	CsaV3_5G003760	9e-13
121- 4:	CsaV3_3G016340	CsaV3_5G003650	1e-93
121- 5:	CsaV3_3G016420	CsaV3_5G003570	0
121- 6:	CsaV3_3G016570	CsaV3_5G003420	5e-08
121- 7:	CsaV3_3G016650	CsaV3_5G003360	5e-59
121- 8:	CsaV3_3G016760	CsaV3_5G003240	5e-39
121- 9:	CsaV3_3G016800	CsaV3_5G003220	0
121- 10:	CsaV3_3G016890	CsaV3_5G003190	2e-39
121- 11:	CsaV3_3G016900	CsaV3_5G003180	7e-163
121- 12:	CsaV3_3G016950	CsaV3_5G003160	1e-75
121- 13:	CsaV3_3G017000	CsaV3_5G003080	4e-20
121- 14:	CsaV3_3G017050	CsaV3_5G002970	9e-141
121- 15:	CsaV3_3G017210	CsaV3_5G002720	4e-14
121- 16:	CsaV3_3G017450	CsaV3_5G002520	9e-111
## Alignment 122: score=520.0 e_value=6e-27 N=12 chr3&chr5 minus
122- 0:	CsaV3_3G041000	CsaV3_5G038370	4e-137
122- 1:	CsaV3_3G041190	CsaV3_5G038250	2e-30
122- 2:	CsaV3_3G041280	CsaV3_5G038170	3e-80
122- 3:	CsaV3_3G041300	CsaV3_5G038130	1e-09
122- 4:	CsaV3_3G041320	CsaV3_5G038110	9e-11
122- 5:	CsaV3_3G041380	CsaV3_5G038030	9e-26
122- 6:	CsaV3_3G041500	CsaV3_5G038020	1e-93
122- 7:	CsaV3_3G041510	CsaV3_5G038000	1e-104
122- 8:	CsaV3_3G041520	CsaV3_5G037990	6e-76
122- 9:	CsaV3_3G041570	CsaV3_5G037930	3e-116
122- 10:	CsaV3_3G041810	CsaV3_5G037770	8e-176
122- 11:	CsaV3_3G041850	CsaV3_5G037760	2e-120
## Alignment 123: score=413.0 e_value=1.1e-16 N=9 chr3&chr5 minus
123- 0:	CsaV3_3G035190	CsaV3_5G006610	2e-180
123- 1:	CsaV3_3G035200	CsaV3_5G006570	3e-52
123- 2:	CsaV3_3G035300	CsaV3_5G006460	0
123- 3:	CsaV3_3G035330	CsaV3_5G006450	1e-108
123- 4:	CsaV3_3G035400	CsaV3_5G006420	0
123- 5:	CsaV3_3G035410	CsaV3_5G006410	0
123- 6:	CsaV3_3G035470	CsaV3_5G006350	4e-76
123- 7:	CsaV3_3G035490	CsaV3_5G006310	7e-77
123- 8:	CsaV3_3G035580	CsaV3_5G006260	1e-23
## Alignment 124: score=408.0 e_value=4e-18 N=9 chr3&chr5 minus
124- 0:	CsaV3_3G042470	CsaV3_5G027360	3e-35
124- 1:	CsaV3_3G042490	CsaV3_5G027330	2e-101
124- 2:	CsaV3_3G042520	CsaV3_5G027300	2e-81
124- 3:	CsaV3_3G042530	CsaV3_5G027290	1e-44
124- 4:	CsaV3_3G042750	CsaV3_5G027160	5e-61
124- 5:	CsaV3_3G042760	CsaV3_5G027150	4e-79
124- 6:	CsaV3_3G042850	CsaV3_5G027100	4e-122
124- 7:	CsaV3_3G042870	CsaV3_5G027080	7e-166
124- 8:	CsaV3_3G042930	CsaV3_5G026990	0
## Alignment 125: score=377.0 e_value=9.3e-18 N=9 chr3&chr5 minus
125- 0:	CsaV3_3G034390	CsaV3_5G008680	1e-35
125- 1:	CsaV3_3G034420	CsaV3_5G008580	6e-09
125- 2:	CsaV3_3G034460	CsaV3_5G008550	2e-13
125- 3:	CsaV3_3G034610	CsaV3_5G008370	5e-112
125- 4:	CsaV3_3G034630	CsaV3_5G008360	7e-21
125- 5:	CsaV3_3G034750	CsaV3_5G008220	7e-98
125- 6:	CsaV3_3G034820	CsaV3_5G008200	4e-13
125- 7:	CsaV3_3G034960	CsaV3_5G008060	5e-58
125- 8:	CsaV3_3G035060	CsaV3_5G006950	4e-45
## Alignment 126: score=355.0 e_value=3.3e-14 N=8 chr3&chr5 minus
126- 0:	CsaV3_3G033670	CsaV3_5G010240	0
126- 1:	CsaV3_3G033740	CsaV3_5G010170	1e-154
126- 2:	CsaV3_3G033750	CsaV3_5G010160	2e-139
126- 3:	CsaV3_3G033770	CsaV3_5G010150	1e-129
126- 4:	CsaV3_3G033800	CsaV3_5G010100	6e-107
126- 5:	CsaV3_3G034000	CsaV3_5G009010	0
126- 6:	CsaV3_3G034020	CsaV3_5G008940	1e-09
126- 7:	CsaV3_3G034120	CsaV3_5G008900	1e-80
## Alignment 127: score=345.0 e_value=6.8e-14 N=8 chr3&chr5 minus
127- 0:	CsaV3_3G042110	CsaV3_5G031790	2e-86
127- 1:	CsaV3_3G042170	CsaV3_5G031760	5e-44
127- 2:	CsaV3_3G042200	CsaV3_5G031690	0
127- 3:	CsaV3_3G042440	CsaV3_5G031570	9e-125
127- 4:	CsaV3_3G042470	CsaV3_5G031560	2e-10
127- 5:	CsaV3_3G042530	CsaV3_5G031510	4e-44
127- 6:	CsaV3_3G042590	CsaV3_5G031470	1e-102
127- 7:	CsaV3_3G042660	CsaV3_5G031370	0
## Alignment 128: score=334.0 e_value=1.6e-16 N=8 chr3&chr5 minus
128- 0:	CsaV3_3G041310	CsaV3_5G032810	4e-90
128- 1:	CsaV3_3G041380	CsaV3_5G032730	2e-32
128- 2:	CsaV3_3G041450	CsaV3_5G032720	2e-123
128- 3:	CsaV3_3G041500	CsaV3_5G032670	4e-58
128- 4:	CsaV3_3G041520	CsaV3_5G032660	2e-54
128- 5:	CsaV3_3G041700	CsaV3_5G032410	0
128- 6:	CsaV3_3G041740	CsaV3_5G032200	3e-38
128- 7:	CsaV3_3G041750	CsaV3_5G032150	1e-116
## Alignment 129: score=287.0 e_value=7.5e-11 N=7 chr3&chr5 minus
129- 0:	CsaV3_3G035610	CsaV3_5G036440	2e-61
129- 1:	CsaV3_3G035770	CsaV3_5G036290	5e-152
129- 2:	CsaV3_3G035810	CsaV3_5G036230	0
129- 3:	CsaV3_3G035880	CsaV3_5G036120	2e-99
129- 4:	CsaV3_3G036100	CsaV3_5G036020	0
129- 5:	CsaV3_3G036120	CsaV3_5G035960	0
129- 6:	CsaV3_3G036200	CsaV3_5G035890	6e-40
## Alignment 130: score=277.0 e_value=4.6e-09 N=6 chr3&chr5 minus
130- 0:	CsaV3_3G042040	CsaV3_5G037450	7e-168
130- 1:	CsaV3_3G042150	CsaV3_5G037350	2e-91
130- 2:	CsaV3_3G042160	CsaV3_5G037340	2e-50
130- 3:	CsaV3_3G042190	CsaV3_5G037280	3e-156
130- 4:	CsaV3_3G042200	CsaV3_5G037270	0
130- 5:	CsaV3_3G042290	CsaV3_5G037250	2e-79
## Alignment 131: score=2317.0 e_value=1e-188 N=51 chr3&chr6 plus
131- 0:	CsaV3_3G035670	CsaV3_6G039360	2e-27
131- 1:	CsaV3_3G035680	CsaV3_6G039400	4e-15
131- 2:	CsaV3_3G035690	CsaV3_6G039410	5e-91
131- 3:	CsaV3_3G035720	CsaV3_6G039430	3e-110
131- 4:	CsaV3_3G035740	CsaV3_6G039460	2e-50
131- 5:	CsaV3_3G035770	CsaV3_6G039520	4e-152
131- 6:	CsaV3_3G035780	CsaV3_6G039570	2e-115
131- 7:	CsaV3_3G035820	CsaV3_6G039600	2e-135
131- 8:	CsaV3_3G035850	CsaV3_6G039740	0
131- 9:	CsaV3_3G035880	CsaV3_6G039810	1e-143
131- 10:	CsaV3_3G035900	CsaV3_6G039850	0
131- 11:	CsaV3_3G035930	CsaV3_6G039860	1e-89
131- 12:	CsaV3_3G035980	CsaV3_6G039900	1e-63
131- 13:	CsaV3_3G036120	CsaV3_6G040060	0
131- 14:	CsaV3_3G036190	CsaV3_6G040100	9e-128
131- 15:	CsaV3_3G036250	CsaV3_6G040140	4e-83
131- 16:	CsaV3_3G036300	CsaV3_6G040170	5e-154
131- 17:	CsaV3_3G036430	CsaV3_6G040190	0
131- 18:	CsaV3_3G036650	CsaV3_6G040310	6e-90
131- 19:	CsaV3_3G036660	CsaV3_6G040320	7e-69
131- 20:	CsaV3_3G036740	CsaV3_6G040370	0
131- 21:	CsaV3_3G036780	CsaV3_6G040410	0
131- 22:	CsaV3_3G036810	CsaV3_6G040420	0
131- 23:	CsaV3_3G036910	CsaV3_6G040430	0
131- 24:	CsaV3_3G036930	CsaV3_6G040440	7e-59
131- 25:	CsaV3_3G036950	CsaV3_6G040450	3e-112
131- 26:	CsaV3_3G036960	CsaV3_6G040460	2e-67
131- 27:	CsaV3_3G037000	CsaV3_6G040470	0
131- 28:	CsaV3_3G037070	CsaV3_6G040510	0
131- 29:	CsaV3_3G037080	CsaV3_6G040540	0
131- 30:	CsaV3_3G037100	CsaV3_6G040550	2e-179
131- 31:	CsaV3_3G037140	CsaV3_6G040560	2e-120
131- 32:	CsaV3_3G037190	CsaV3_6G040640	1e-93
131- 33:	CsaV3_3G037230	CsaV3_6G040650	1e-37
131- 34:	CsaV3_3G037240	CsaV3_6G040670	0
131- 35:	CsaV3_3G037250	CsaV3_6G040680	1e-18
131- 36:	CsaV3_3G037270	CsaV3_6G040700	3e-33
131- 37:	CsaV3_3G037330	CsaV3_6G040710	2e-81
131- 38:	CsaV3_3G037520	CsaV3_6G040860	1e-74
131- 39:	CsaV3_3G037600	CsaV3_6G040920	4e-158
131- 40:	CsaV3_3G037630	CsaV3_6G040930	5e-93
131- 41:	CsaV3_3G037690	CsaV3_6G040940	6e-47
131- 42:	CsaV3_3G037710	CsaV3_6G040950	4e-32
131- 43:	CsaV3_3G037720	CsaV3_6G040960	3e-42
131- 44:	CsaV3_3G037730	CsaV3_6G040980	2e-51
131- 45:	CsaV3_3G037750	CsaV3_6G040990	5e-25
131- 46:	CsaV3_3G037820	CsaV3_6G041040	3e-47
131- 47:	CsaV3_3G037880	CsaV3_6G041060	1e-32
131- 48:	CsaV3_3G037970	CsaV3_6G041130	1e-06
131- 49:	CsaV3_3G038070	CsaV3_6G041140	3e-143
131- 50:	CsaV3_3G038130	CsaV3_6G041160	2e-50
## Alignment 132: score=837.0 e_value=2.9e-51 N=19 chr3&chr6 plus
132- 0:	CsaV3_3G009270	CsaV3_6G005800	1e-138
132- 1:	CsaV3_3G009280	CsaV3_6G005820	0
132- 2:	CsaV3_3G009420	CsaV3_6G006000	0
132- 3:	CsaV3_3G009460	CsaV3_6G006040	9e-11
132- 4:	CsaV3_3G009600	CsaV3_6G006110	6e-82
132- 5:	CsaV3_3G009630	CsaV3_6G006130	2e-69
132- 6:	CsaV3_3G009720	CsaV3_6G006220	5e-79
132- 7:	CsaV3_3G009790	CsaV3_6G006270	0
132- 8:	CsaV3_3G009890	CsaV3_6G006350	5e-80
132- 9:	CsaV3_3G009900	CsaV3_6G006380	1e-42
132- 10:	CsaV3_3G010070	CsaV3_6G006470	2e-84
132- 11:	CsaV3_3G010090	CsaV3_6G006490	6e-109
132- 12:	CsaV3_3G010160	CsaV3_6G006500	4e-154
132- 13:	CsaV3_3G010170	CsaV3_6G006520	0
132- 14:	CsaV3_3G010290	CsaV3_6G006560	0
132- 15:	CsaV3_3G010330	CsaV3_6G006570	4e-117
132- 16:	CsaV3_3G010380	CsaV3_6G006600	9e-80
132- 17:	CsaV3_3G010420	CsaV3_6G006700	1e-45
132- 18:	CsaV3_3G010440	CsaV3_6G006710	6e-51
## Alignment 133: score=720.0 e_value=6.7e-43 N=17 chr3&chr6 plus
133- 0:	CsaV3_3G045030	CsaV3_6G046140	2e-164
133- 1:	CsaV3_3G045080	CsaV3_6G046220	8e-131
133- 2:	CsaV3_3G045200	CsaV3_6G046270	3e-97
133- 3:	CsaV3_3G045310	CsaV3_6G046320	8e-178
133- 4:	CsaV3_3G045340	CsaV3_6G046420	3e-91
133- 5:	CsaV3_3G045360	CsaV3_6G046450	0
133- 6:	CsaV3_3G045390	CsaV3_6G046490	4e-99
133- 7:	CsaV3_3G045420	CsaV3_6G046590	2e-171
133- 8:	CsaV3_3G045440	CsaV3_6G046660	2e-41
133- 9:	CsaV3_3G045480	CsaV3_6G046670	3e-29
133- 10:	CsaV3_3G045500	CsaV3_6G046760	0
133- 11:	CsaV3_3G045510	CsaV3_6G046770	2e-41
133- 12:	CsaV3_3G045570	CsaV3_6G046800	4e-59
133- 13:	CsaV3_3G045730	CsaV3_6G047000	4e-28
133- 14:	CsaV3_3G045810	CsaV3_6G047080	5e-20
133- 15:	CsaV3_3G045940	CsaV3_6G047200	2e-101
133- 16:	CsaV3_3G046030	CsaV3_6G047400	4e-48
## Alignment 134: score=431.0 e_value=2e-19 N=10 chr3&chr6 plus
134- 0:	CsaV3_3G037380	CsaV3_6G038360	4e-153
134- 1:	CsaV3_3G037540	CsaV3_6G038430	7e-87
134- 2:	CsaV3_3G037590	CsaV3_6G038440	3e-76
134- 3:	CsaV3_3G037680	CsaV3_6G038470	6e-27
134- 4:	CsaV3_3G037690	CsaV3_6G038480	1e-15
134- 5:	CsaV3_3G037880	CsaV3_6G038530	8e-36
134- 6:	CsaV3_3G038000	CsaV3_6G038560	5e-171
134- 7:	CsaV3_3G038010	CsaV3_6G038570	2e-138
134- 8:	CsaV3_3G038120	CsaV3_6G038610	4e-109
134- 9:	CsaV3_3G038160	CsaV3_6G038640	0
## Alignment 135: score=423.0 e_value=3.5e-19 N=10 chr3&chr6 plus
135- 0:	CsaV3_3G035730	CsaV3_6G013890	1e-47
135- 1:	CsaV3_3G035790	CsaV3_6G013920	5e-29
135- 2:	CsaV3_3G035820	CsaV3_6G013990	4e-137
135- 3:	CsaV3_3G035880	CsaV3_6G014120	6e-104
135- 4:	CsaV3_3G035980	CsaV3_6G014230	2e-38
135- 5:	CsaV3_3G036040	CsaV3_6G014240	3e-73
135- 6:	CsaV3_3G036070	CsaV3_6G014280	7e-135
135- 7:	CsaV3_3G036200	CsaV3_6G014410	2e-39
135- 8:	CsaV3_3G036370	CsaV3_6G014450	0
135- 9:	CsaV3_3G036430	CsaV3_6G014540	0
## Alignment 136: score=410.0 e_value=9.3e-19 N=9 chr3&chr6 plus
136- 0:	CsaV3_3G013800	CsaV3_6G005440	0
136- 1:	CsaV3_3G013880	CsaV3_6G005510	2e-180
136- 2:	CsaV3_3G013890	CsaV3_6G005520	0
136- 3:	CsaV3_3G013990	CsaV3_6G005560	9e-140
136- 4:	CsaV3_3G014000	CsaV3_6G005580	4e-170
136- 5:	CsaV3_3G014010	CsaV3_6G005590	1e-54
136- 6:	CsaV3_3G014030	CsaV3_6G005610	0
136- 7:	CsaV3_3G014110	CsaV3_6G005720	0
136- 8:	CsaV3_3G014240	CsaV3_6G005740	2e-156
## Alignment 137: score=305.0 e_value=7.9e-12 N=7 chr3&chr6 plus
137- 0:	CsaV3_3G034750	CsaV3_6G016680	4e-98
137- 1:	CsaV3_3G034840	CsaV3_6G016730	9e-98
137- 2:	CsaV3_3G034940	CsaV3_6G016930	7e-24
137- 3:	CsaV3_3G034950	CsaV3_6G016940	0
137- 4:	CsaV3_3G034960	CsaV3_6G016970	4e-45
137- 5:	CsaV3_3G034990	CsaV3_6G017000	0
137- 6:	CsaV3_3G035090	CsaV3_6G017150	1e-70
## Alignment 138: score=304.0 e_value=1.6e-14 N=7 chr3&chr6 plus
138- 0:	CsaV3_3G036740	CsaV3_6G014660	0
138- 1:	CsaV3_3G036760	CsaV3_6G014670	3e-67
138- 2:	CsaV3_3G036780	CsaV3_6G014730	0
138- 3:	CsaV3_3G037000	CsaV3_6G014800	0
138- 4:	CsaV3_3G037190	CsaV3_6G014990	4e-90
138- 5:	CsaV3_3G037210	CsaV3_6G015000	6e-48
138- 6:	CsaV3_3G037220	CsaV3_6G015010	3e-07
## Alignment 139: score=274.0 e_value=2.5e-08 N=6 chr3&chr6 plus
139- 0:	CsaV3_3G026740	CsaV3_6G007920	4e-41
139- 1:	CsaV3_3G026810	CsaV3_6G007950	1e-46
139- 2:	CsaV3_3G026830	CsaV3_6G007960	1e-61
139- 3:	CsaV3_3G026870	CsaV3_6G008050	2e-68
139- 4:	CsaV3_3G026890	CsaV3_6G008130	4e-45
139- 5:	CsaV3_3G026930	CsaV3_6G008180	1e-45
## Alignment 140: score=259.0 e_value=7.1e-09 N=6 chr3&chr6 plus
140- 0:	CsaV3_3G004980	CsaV3_6G048970	2e-74
140- 1:	CsaV3_3G005030	CsaV3_6G049030	0
140- 2:	CsaV3_3G005040	CsaV3_6G049090	9e-64
140- 3:	CsaV3_3G005050	CsaV3_6G049100	2e-07
140- 4:	CsaV3_3G005290	CsaV3_6G049170	0
140- 5:	CsaV3_3G005380	CsaV3_6G049240	3e-24
## Alignment 141: score=259.0 e_value=4e-10 N=6 chr3&chr6 plus
141- 0:	CsaV3_3G011490	CsaV3_6G007230	0
141- 1:	CsaV3_3G011500	CsaV3_6G007240	0
141- 2:	CsaV3_3G011640	CsaV3_6G007370	3e-36
141- 3:	CsaV3_3G011650	CsaV3_6G007380	2e-134
141- 4:	CsaV3_3G011900	CsaV3_6G007480	5e-20
141- 5:	CsaV3_3G011950	CsaV3_6G007520	8e-14
## Alignment 142: score=621.0 e_value=9e-33 N=14 chr3&chr6 minus
142- 0:	CsaV3_3G000140	CsaV3_6G047950	1e-162
142- 1:	CsaV3_3G000150	CsaV3_6G047900	0
142- 2:	CsaV3_3G000220	CsaV3_6G047820	1e-25
142- 3:	CsaV3_3G000400	CsaV3_6G047770	5e-134
142- 4:	CsaV3_3G000410	CsaV3_6G047720	5e-114
142- 5:	CsaV3_3G000420	CsaV3_6G047670	1e-64
142- 6:	CsaV3_3G000510	CsaV3_6G047510	5e-42
142- 7:	CsaV3_3G000550	CsaV3_6G047490	0
142- 8:	CsaV3_3G000570	CsaV3_6G047440	5e-142
142- 9:	CsaV3_3G000630	CsaV3_6G047370	1e-154
142- 10:	CsaV3_3G000690	CsaV3_6G047290	1e-179
142- 11:	CsaV3_3G000720	CsaV3_6G047270	0
142- 12:	CsaV3_3G000740	CsaV3_6G047200	7e-134
142- 13:	CsaV3_3G000750	CsaV3_6G047190	7e-113
## Alignment 143: score=602.0 e_value=3.6e-31 N=13 chr3&chr6 minus
143- 0:	CsaV3_3G014750	CsaV3_6G023960	6e-24
143- 1:	CsaV3_3G014790	CsaV3_6G023920	2e-72
143- 2:	CsaV3_3G014810	CsaV3_6G023900	2e-58
143- 3:	CsaV3_3G014820	CsaV3_6G023890	1e-22
143- 4:	CsaV3_3G014860	CsaV3_6G023850	7e-49
143- 5:	CsaV3_3G014870	CsaV3_6G023840	0
143- 6:	CsaV3_3G014900	CsaV3_6G023820	4e-08
143- 7:	CsaV3_3G014920	CsaV3_6G022740	8e-49
143- 8:	CsaV3_3G014970	CsaV3_6G022600	0
143- 9:	CsaV3_3G015000	CsaV3_6G022580	5e-47
143- 10:	CsaV3_3G015040	CsaV3_6G022540	5e-70
143- 11:	CsaV3_3G015060	CsaV3_6G022500	1e-31
143- 12:	CsaV3_3G015100	CsaV3_6G022390	0
## Alignment 144: score=574.0 e_value=4.9e-28 N=13 chr3&chr6 minus
144- 0:	CsaV3_3G033910	CsaV3_6G001790	0
144- 1:	CsaV3_3G033920	CsaV3_6G001780	0
144- 2:	CsaV3_3G034000	CsaV3_6G001710	0
144- 3:	CsaV3_3G034050	CsaV3_6G001680	5e-34
144- 4:	CsaV3_3G034110	CsaV3_6G001650	0
144- 5:	CsaV3_3G034130	CsaV3_6G001630	0
144- 6:	CsaV3_3G034250	CsaV3_6G001600	0
144- 7:	CsaV3_3G034350	CsaV3_6G001560	5e-70
144- 8:	CsaV3_3G034430	CsaV3_6G001520	2e-14
144- 9:	CsaV3_3G034450	CsaV3_6G001490	0
144- 10:	CsaV3_3G034580	CsaV3_6G001400	0
144- 11:	CsaV3_3G034640	CsaV3_6G001330	3e-14
144- 12:	CsaV3_3G034770	CsaV3_6G001270	0
## Alignment 145: score=500.0 e_value=2.7e-27 N=12 chr3&chr6 minus
145- 0:	CsaV3_3G047570	CsaV3_6G045350	0
145- 1:	CsaV3_3G047690	CsaV3_6G045240	6e-50
145- 2:	CsaV3_3G047780	CsaV3_6G045190	3e-28
145- 3:	CsaV3_3G047900	CsaV3_6G045110	0
145- 4:	CsaV3_3G047970	CsaV3_6G045060	2e-16
145- 5:	CsaV3_3G048090	CsaV3_6G044870	3e-135
145- 6:	CsaV3_3G048100	CsaV3_6G044820	0
145- 7:	CsaV3_3G048150	CsaV3_6G044810	2e-75
145- 8:	CsaV3_3G048260	CsaV3_6G044730	1e-82
145- 9:	CsaV3_3G048270	CsaV3_6G044700	4e-07
145- 10:	CsaV3_3G048280	CsaV3_6G044640	0
145- 11:	CsaV3_3G048500	CsaV3_6G044530	9e-132
## Alignment 146: score=359.0 e_value=1.8e-13 N=8 chr3&chr6 minus
146- 0:	CsaV3_3G014170	CsaV3_6G017410	1e-35
146- 1:	CsaV3_3G014270	CsaV3_6G017360	1e-42
146- 2:	CsaV3_3G014360	CsaV3_6G017340	4e-31
146- 3:	CsaV3_3G014450	CsaV3_6G017300	0
146- 4:	CsaV3_3G014540	CsaV3_6G017280	0
146- 5:	CsaV3_3G014550	CsaV3_6G017230	5e-14
146- 6:	CsaV3_3G014570	CsaV3_6G017220	4e-31
146- 7:	CsaV3_3G014610	CsaV3_6G017200	7e-57
## Alignment 147: score=290.0 e_value=8.3e-11 N=7 chr3&chr6 minus
147- 0:	CsaV3_3G035110	CsaV3_6G022210	1e-143
147- 1:	CsaV3_3G035170	CsaV3_6G022110	2e-26
147- 2:	CsaV3_3G035190	CsaV3_6G022100	0
147- 3:	CsaV3_3G035220	CsaV3_6G022030	3e-10
147- 4:	CsaV3_3G035410	CsaV3_6G021900	2e-161
147- 5:	CsaV3_3G035470	CsaV3_6G021830	3e-133
147- 6:	CsaV3_3G035600	CsaV3_6G021620	0
## Alignment 148: score=289.0 e_value=1.9e-10 N=7 chr3&chr6 minus
148- 0:	CsaV3_3G008330	CsaV3_6G000990	0
148- 1:	CsaV3_3G008540	CsaV3_6G000910	6e-85
148- 2:	CsaV3_3G008630	CsaV3_6G000880	8e-33
148- 3:	CsaV3_3G008740	CsaV3_6G000840	4e-119
148- 4:	CsaV3_3G008780	CsaV3_6G000800	6e-19
148- 5:	CsaV3_3G008820	CsaV3_6G000670	4e-88
148- 6:	CsaV3_3G008870	CsaV3_6G000580	0
## Alignment 149: score=285.0 e_value=5.6e-11 N=7 chr3&chr6 minus
149- 0:	CsaV3_3G016310	CsaV3_6G006220	4e-23
149- 1:	CsaV3_3G016330	CsaV3_6G006170	6e-50
149- 2:	CsaV3_3G016550	CsaV3_6G006050	0
149- 3:	CsaV3_3G016620	CsaV3_6G006010	2e-68
149- 4:	CsaV3_3G016680	CsaV3_6G005960	1e-64
149- 5:	CsaV3_3G016690	CsaV3_6G005880	1e-23
149- 6:	CsaV3_3G016920	CsaV3_6G005790	0
## Alignment 150: score=250.0 e_value=1.1e-08 N=6 chr3&chr6 minus
150- 0:	CsaV3_3G018080	CsaV3_6G043710	0
150- 1:	CsaV3_3G018110	CsaV3_6G043690	5e-23
150- 2:	CsaV3_3G018200	CsaV3_6G043570	9e-58
150- 3:	CsaV3_3G018270	CsaV3_6G043520	2e-91
150- 4:	CsaV3_3G018470	CsaV3_6G043350	2e-176
150- 5:	CsaV3_3G018600	CsaV3_6G043230	1e-34
## Alignment 151: score=798.0 e_value=3.1e-53 N=19 chr3&chr7 plus
151- 0:	CsaV3_3G031530	CsaV3_7G030510	0
151- 1:	CsaV3_3G031760	CsaV3_7G030640	0
151- 2:	CsaV3_3G031770	CsaV3_7G030650	6e-178
151- 3:	CsaV3_3G031910	CsaV3_7G030690	2e-23
151- 4:	CsaV3_3G031960	CsaV3_7G030740	0
151- 5:	CsaV3_3G032080	CsaV3_7G030940	1e-67
151- 6:	CsaV3_3G032100	CsaV3_7G031000	0
151- 7:	CsaV3_3G032150	CsaV3_7G031060	0
151- 8:	CsaV3_3G032170	CsaV3_7G031070	3e-73
151- 9:	CsaV3_3G032180	CsaV3_7G031080	1e-52
151- 10:	CsaV3_3G032220	CsaV3_7G031190	5e-10
151- 11:	CsaV3_3G032250	CsaV3_7G031210	8e-39
151- 12:	CsaV3_3G032300	CsaV3_7G031290	9e-24
151- 13:	CsaV3_3G032360	CsaV3_7G031330	2e-135
151- 14:	CsaV3_3G032480	CsaV3_7G031430	5e-56
151- 15:	CsaV3_3G032630	CsaV3_7G031600	0
151- 16:	CsaV3_3G032640	CsaV3_7G031670	8e-39
151- 17:	CsaV3_3G032670	CsaV3_7G031790	7e-46
151- 18:	CsaV3_3G032830	CsaV3_7G031910	0
## Alignment 152: score=590.0 e_value=4e-30 N=13 chr3&chr7 plus
152- 0:	CsaV3_3G043550	CsaV3_7G034550	1e-67
152- 1:	CsaV3_3G043700	CsaV3_7G034670	0
152- 2:	CsaV3_3G043830	CsaV3_7G034740	9e-132
152- 3:	CsaV3_3G043870	CsaV3_7G034780	4e-102
152- 4:	CsaV3_3G043880	CsaV3_7G034800	0
152- 5:	CsaV3_3G043920	CsaV3_7G034850	0
152- 6:	CsaV3_3G043980	CsaV3_7G034890	0
152- 7:	CsaV3_3G044030	CsaV3_7G034920	0
152- 8:	CsaV3_3G044060	CsaV3_7G034960	5e-129
152- 9:	CsaV3_3G044090	CsaV3_7G034970	3e-179
152- 10:	CsaV3_3G044120	CsaV3_7G035000	4e-49
152- 11:	CsaV3_3G044160	CsaV3_7G035090	0
152- 12:	CsaV3_3G044190	CsaV3_7G035100	5e-45
## Alignment 153: score=539.0 e_value=5.4e-27 N=12 chr3&chr7 plus
153- 0:	CsaV3_3G018110	CsaV3_7G008060	2e-35
153- 1:	CsaV3_3G018130	CsaV3_7G008070	2e-15
153- 2:	CsaV3_3G018190	CsaV3_7G008140	0
153- 3:	CsaV3_3G018270	CsaV3_7G008310	7e-89
153- 4:	CsaV3_3G018310	CsaV3_7G008350	4e-135
153- 5:	CsaV3_3G018340	CsaV3_7G008380	0
153- 6:	CsaV3_3G018360	CsaV3_7G008450	4e-78
153- 7:	CsaV3_3G018370	CsaV3_7G008460	0
153- 8:	CsaV3_3G018380	CsaV3_7G008490	2e-102
153- 9:	CsaV3_3G018500	CsaV3_7G008560	0
153- 10:	CsaV3_3G018600	CsaV3_7G008630	8e-50
153- 11:	CsaV3_3G018660	CsaV3_7G008670	2e-43
## Alignment 154: score=345.0 e_value=3.1e-11 N=7 chr3&chr7 plus
154- 0:	CsaV3_3G038490	CsaV3_7G005520	1e-28
154- 1:	CsaV3_3G038500	CsaV3_7G005540	0
154- 2:	CsaV3_3G038510	CsaV3_7G005550	5e-140
154- 3:	CsaV3_3G038520	CsaV3_7G005560	0
154- 4:	CsaV3_3G038540	CsaV3_7G005570	7e-119
154- 5:	CsaV3_3G038550	CsaV3_7G005600	0
154- 6:	CsaV3_3G038560	CsaV3_7G005620	8e-120
## Alignment 155: score=287.0 e_value=2.1e-08 N=6 chr3&chr7 plus
155- 0:	CsaV3_3G013110	CsaV3_7G022400	2e-47
155- 1:	CsaV3_3G013160	CsaV3_7G022430	0
155- 2:	CsaV3_3G013180	CsaV3_7G022440	4e-22
155- 3:	CsaV3_3G013240	CsaV3_7G022450	9e-61
155- 4:	CsaV3_3G013280	CsaV3_7G022470	2e-95
155- 5:	CsaV3_3G013290	CsaV3_7G022480	2e-37
## Alignment 156: score=261.0 e_value=3.5e-10 N=6 chr3&chr7 plus
156- 0:	CsaV3_3G013870	CsaV3_7G028520	2e-62
156- 1:	CsaV3_3G013920	CsaV3_7G028540	2e-06
156- 2:	CsaV3_3G014160	CsaV3_7G028730	5e-18
156- 3:	CsaV3_3G014220	CsaV3_7G028740	3e-118
156- 4:	CsaV3_3G014270	CsaV3_7G028800	2e-42
156- 5:	CsaV3_3G014280	CsaV3_7G028830	1e-33
## Alignment 157: score=250.0 e_value=1.2e-10 N=7 chr3&chr7 plus
157- 0:	CsaV3_3G028590	CsaV3_7G025430	0
157- 1:	CsaV3_3G028610	CsaV3_7G025510	6e-137
157- 2:	CsaV3_3G028750	CsaV3_7G025750	0
157- 3:	CsaV3_3G029910	CsaV3_7G025920	4e-22
157- 4:	CsaV3_3G029950	CsaV3_7G026120	5e-64
157- 5:	CsaV3_3G030040	CsaV3_7G026330	2e-65
157- 6:	CsaV3_3G030160	CsaV3_7G026490	2e-52
## Alignment 158: score=703.0 e_value=1e-34 N=15 chr3&chr7 minus
158- 0:	CsaV3_3G030710	CsaV3_7G034380	8e-06
158- 1:	CsaV3_3G030720	CsaV3_7G034350	5e-50
158- 2:	CsaV3_3G030780	CsaV3_7G034300	3e-28
158- 3:	CsaV3_3G030830	CsaV3_7G034270	2e-40
158- 4:	CsaV3_3G030840	CsaV3_7G034260	0
158- 5:	CsaV3_3G030880	CsaV3_7G034220	2e-34
158- 6:	CsaV3_3G030900	CsaV3_7G034130	2e-31
158- 7:	CsaV3_3G030920	CsaV3_7G034070	2e-120
158- 8:	CsaV3_3G030950	CsaV3_7G034050	1e-133
158- 9:	CsaV3_3G030980	CsaV3_7G034010	0
158- 10:	CsaV3_3G030990	CsaV3_7G033950	7e-17
158- 11:	CsaV3_3G031010	CsaV3_7G033940	0
158- 12:	CsaV3_3G031040	CsaV3_7G033930	0
158- 13:	CsaV3_3G031070	CsaV3_7G033910	5e-68
158- 14:	CsaV3_3G031130	CsaV3_7G033890	0
## Alignment 159: score=334.0 e_value=1.9e-15 N=8 chr3&chr7 minus
159- 0:	CsaV3_3G023710	CsaV3_7G033580	3e-106
159- 1:	CsaV3_3G024940	CsaV3_7G033460	1e-13
159- 2:	CsaV3_3G024970	CsaV3_7G033410	4e-165
159- 3:	CsaV3_3G025010	CsaV3_7G033400	0
159- 4:	CsaV3_3G025070	CsaV3_7G033250	5e-134
159- 5:	CsaV3_3G025110	CsaV3_7G033190	0
159- 6:	CsaV3_3G026240	CsaV3_7G033100	0
159- 7:	CsaV3_3G026270	CsaV3_7G032960	2e-32
## Alignment 160: score=286.0 e_value=4.5e-08 N=6 chr3&chr7 minus
160- 0:	CsaV3_3G012910	CsaV3_7G027860	6e-114
160- 1:	CsaV3_3G012960	CsaV3_7G027830	0
[truncated: 762 more rows]
