# Supplementary material for: Comprehensive analysis of cucumber RAV family genes and functional characterization of CsRAV1 in salt and ABA tolerance in cucumber
Source: Front Plant Sci. 2023 Feb 2;14:1115874. doi: 10.3389/fpls.2023.1115874 (PMC9933981; doi:10.3389/fpls.2023.1115874)
Supplement: Supplementary file 4 [file Table_3.xls]

## Sheet: Sheet1
Supplementary Table 3 Synteny analysis of RAV genes in cucumber, Arabidpsis and tomato
Cucumber		Tomato	Arabidopsis
CsRAV1	CsaV3_5G023010
CsRAV2	CsaV3_5G034010	Solyc04g007000.1.1/Solyc05g009790.1.1	AT1G25560.1
CsRAV3	CsaV3_1G042340
CsRAV4	CsaV3_1G028810
CsRAV5	CsaV3_3G037570	Solyc10g083210.1.1	AT2G36080.1/AT5G06250.4
CsRAV6	CsaV3_6G008410
CsRAV7	CsaV3_5G001410
CsRAV8	CsaV3_4G005920
