# Supplementary material for: Comprehensive analysis of cucumber RAV family genes and functional characterization of CsRAV1 in salt and ABA tolerance in cucumber
Source: Front Plant Sci. 2023 Feb 2;14:1115874. doi: 10.3389/fpls.2023.1115874 (PMC9933981; doi:10.3389/fpls.2023.1115874)
Supplement: Supplementary file 5 [file Table_4.xlsx]

## Sheet: Sheet1
Gene name	Start position	End position	Cis-element
CsRAV1/CsaV3_5G023010	21	61	Light responsiveness
CsRAV1/CsaV3_5G023010	134	174	Abscisic acid responsiveness
CsRAV1/CsaV3_5G023010	198	238	Abscisic acid responsiveness
CsRAV1/CsaV3_5G023010	227	267	Abscisic acid responsiveness
CsRAV1/CsaV3_5G023010	313	353	Salicylic acid responsiveness
CsRAV1/CsaV3_5G023010	454	494	Light responsiveness
CsRAV1/CsaV3_5G023010	856	896	Light responsiveness
CsRAV1/CsaV3_5G023010	868	908	Light responsiveness
CsRAV1/CsaV3_5G023010	886	926	Light responsiveness
CsRAV1/CsaV3_5G023010	914	954	meristem expression
CsRAV1/CsaV3_5G023010	1019	1059	Light responsiveness
CsRAV1/CsaV3_5G023010	1080	1120	Light responsiveness
CsRAV1/CsaV3_5G023010	1284	1324	Light responsiveness
CsRAV1/CsaV3_5G023010	1339	1379	Defense and stress responsiveness
CsRAV1/CsaV3_5G023010	1949	1989	Light responsiveness
CsRAV2/CsaV3_5G034010	116	156	Abscisic acid responsiveness
CsRAV2/CsaV3_5G034010	666	706	Abscisic acid responsiveness
CsRAV2/CsaV3_5G034010	200	240	Light responsiveness
CsRAV2/CsaV3_5G034010	387	427	Light responsiveness
CsRAV2/CsaV3_5G034010	434	474	Light responsiveness
CsRAV2/CsaV3_5G034010	543	583	MeJA-responsiveness
CsRAV2/CsaV3_5G034010	796	836	Salicylic acid responsiveness
CsRAV2/CsaV3_5G034010	870	910	Light responsiveness
CsRAV2/CsaV3_5G034010	916	956	MeJA-responsiveness
CsRAV2/CsaV3_5G034010	926	966	MeJA-responsiveness
CsRAV2/CsaV3_5G034010	1157	1197	Light responsiveness
CsRAV2/CsaV3_5G034010	1231	1271	Light responsiveness
CsRAV2/CsaV3_5G034010	1314	1354	wound-responsive element
CsRAV2/CsaV3_5G034010	1426	1466	Light responsiveness
CsRAV2/CsaV3_5G034010	1589	1629	Light responsiveness
CsRAV2/CsaV3_5G034010	1690	1730	Auxin responsiveness
CsRAV2/CsaV3_5G034010	1852	1892	Low-temperature responsiveness
CsRAV3/CsaV3_1G042340	244	284	MeJA-responsiveness
CsRAV3/CsaV3_1G042340	321	361	Light responsiveness
CsRAV3/CsaV3_1G042340	471	511	MeJA-responsiveness
CsRAV3/CsaV3_1G042340	546	586	Light responsiveness
CsRAV3/CsaV3_1G042340	709	749	Light responsiveness
CsRAV3/CsaV3_1G042340	761	801	metabolism regulation
CsRAV3/CsaV3_1G042340	773	813	Abscisic acid responsiveness
CsRAV3/CsaV3_1G042340	902	942	meristem expression
CsRAV3/CsaV3_1G042340	1322	1362	Light responsiveness
CsRAV3/CsaV3_1G042340	1426	1466	Defense and stress responsiveness
CsRAV3/CsaV3_1G042340	1452	1492	Gibberellin responsiveness
CsRAV3/CsaV3_1G042340	1549	1589	MYB binding site involved in drought-inducibility
CsRAV3/CsaV3_1G042340	1627	1667	Light responsiveness
CsRAV3/CsaV3_1G042340	1741	1781	Anaerobic induction
CsRAV3/CsaV3_1G042340	1838	1878	Gibberellin responsiveness
CsRAV4/CsaV3_1G028810	20	60	Abscisic acid responsiveness
CsRAV4/CsaV3_1G028810	101	141	metabolism regulation
CsRAV4/CsaV3_1G028810	207	247	Light responsiveness
CsRAV4/CsaV3_1G028810	302	342	Salicylic acid responsiveness
CsRAV4/CsaV3_1G028810	323	363	Auxin responsiveness
CsRAV4/CsaV3_1G028810	362	402	meristem expression
CsRAV4/CsaV3_1G028810	553	593	Light responsiveness
CsRAV4/CsaV3_1G028810	721	761	Gibberellin responsiveness
CsRAV4/CsaV3_1G028810	888	928	MeJA-responsiveness
CsRAV4/CsaV3_1G028810	935	975	Light responsiveness
CsRAV4/CsaV3_1G028810	1078	1118	Gibberellin responsiveness
CsRAV4/CsaV3_1G028810	1275	1315	Light responsiveness
CsRAV4/CsaV3_1G028810	1491	1531	Light responsiveness
CsRAV4/CsaV3_1G028810	1536	1576	Auxin responsiveness
CsRAV4/CsaV3_1G028810	1613	1653	Light responsiveness
CsRAV4/CsaV3_1G028810	1810	1850	wound-responsive element
CsRAV4/CsaV3_1G028810	1896	1936	wound-responsive element
CsRAV5/CsaV3_3G037570	25	41	MYB binding site involved in drought-inducibility
CsRAV5/CsaV3_3G037570	101	141	Light responsiveness
CsRAV5/CsaV3_3G037570	244	284	Light responsiveness
CsRAV5/CsaV3_3G037570	401	441	Auxin responsiveness
CsRAV5/CsaV3_3G037570	566	606	Light responsiveness
CsRAV5/CsaV3_3G037570	657	697	Light responsiveness
CsRAV5/CsaV3_3G037570	708	748	Light responsiveness
CsRAV5/CsaV3_3G037570	853	893	Abscisic acid responsiveness
CsRAV5/CsaV3_3G037570	865	905	MeJA-responsiveness
CsRAV5/CsaV3_3G037570	1064	1104	Light responsiveness
CsRAV5/CsaV3_3G037570	1089	1129	Light responsiveness
CsRAV5/CsaV3_3G037570	1252	1292	Light responsiveness
CsRAV5/CsaV3_3G037570	1349	1389	Light responsiveness
CsRAV5/CsaV3_3G037570	1667	1707	Light responsiveness
CsRAV6/CsaV3_6G008410	46	86	Light responsiveness
CsRAV6/CsaV3_6G008410	55	95	Gibberellin responsiveness
CsRAV6/CsaV3_6G008410	387	427	Light responsiveness
CsRAV6/CsaV3_6G008410	404	444	metabolism regulation
CsRAV6/CsaV3_6G008410	727	767	Light responsiveness
CsRAV6/CsaV3_6G008410	831	871	Light responsiveness
CsRAV6/CsaV3_6G008410	1268	1308	Light responsiveness
CsRAV6/CsaV3_6G008410	1382	1422	Salicylic acid responsiveness
CsRAV6/CsaV3_6G008410	1394	1434	wound-responsive element
CsRAV6/CsaV3_6G008410	1460	1500	Salicylic acid responsiveness
CsRAV6/CsaV3_6G008410	1601	1641	Defense and stress responsiveness
CsRAV6/CsaV3_6G008410	1675	1715	Light responsiveness
CsRAV6/CsaV3_6G008410	1779	1819	Light responsiveness
CsRAV6/CsaV3_6G008410	1894	1934	Light responsiveness
CsRAV7/CsaV3_5G001410	28	59	Light responsiveness
CsRAV7/CsaV3_5G001410	204	244	metabolism regulation
CsRAV7/CsaV3_5G001410	272	312	Gibberellin responsiveness
CsRAV7/CsaV3_5G001410	401	441	MeJA-responsiveness
CsRAV7/CsaV3_5G001410	455	475	Abscisic acid responsiveness
CsRAV7/CsaV3_5G001410	629	669	Light responsiveness
CsRAV7/CsaV3_5G001410	745	785	Auxin responsiveness
CsRAV7/CsaV3_5G001410	981	1021	Light responsiveness
CsRAV7/CsaV3_5G001410	1051	1091	Light responsiveness
CsRAV7/CsaV3_5G001410	1326	1366	Light responsiveness
CsRAV7/CsaV3_5G001410	1795	1835	Defense and stress responsiveness
CsRAV7/CsaV3_5G001410	1826	1866	Light responsiveness
CsRAV8/CsaV3_4G005920	1794	1834	Light responsiveness
CsRAV8/CsaV3_4G005920	30	43	Salicylic acid responsiveness
CsRAV8/CsaV3_4G005920	1037	1077	Salicylic acid responsiveness
CsRAV8/CsaV3_4G005920	1427	1467	meristem expression
CsRAV8/CsaV3_4G005920	385	425	MYB binding site involved in drought-inducibility
CsRAV8/CsaV3_4G005920	1342	1382	MYB binding site involved in drought-inducibility
CsRAV8/CsaV3_4G005920	333	373	Light responsiveness
CsRAV8/CsaV3_4G005920	628	668	Light responsiveness
CsRAV8/CsaV3_4G005920	137	177	Light responsiveness
CsRAV8/CsaV3_4G005920	921	961	Light responsiveness
