# Supplementary material for: Comprehensive analysis of cucumber RAV family genes and functional characterization of CsRAV1 in salt and ABA tolerance in cucumber
Source: Front Plant Sci. 2023 Feb 2;14:1115874. doi: 10.3389/fpls.2023.1115874 (PMC9933981; doi:10.3389/fpls.2023.1115874)
Supplement: Supplementary file 6 [file Table_5.xlsx]

## Sheet: primer
Gene ID	Primer	Notes
CsaV3_5G023010-RT-F	GGAACAGCAGCCAGAGCTATG	qRT-PCR
CsaV3_5G023010-RT-R	CGGTGCACTGATGGGGTTAGC
CsaV3_5G034010-RT-F	GGAATAGTAGCCAAAGCTATG	qRT-PCR
CsaV3_5G034010-RT-R	CTGAACGTCTGAACCGGGTTG
CsaV3_1G028810-RT-F	ATGTGAAGCAGCAAAGTCAAG	qRT-PCR
CsaV3_1G028810-RT-R	GTTCATCGTCTATGTGCTTAG
CsaV3_1G042340-RT-F	GACGTAATCTACAAGAAACCG	qRT-PCR
CsaV3_1G042340-RT-R	GCTCCTTCTTCTTCATCTTC
CsaV3_6G008410-RT-F	TACTCCTCATCACCATCACCAC	qRT-PCR
CsaV3_6G008410-RT-R	TCAACCGTTTTGCGGCACCAG
CsaV3_3G037570-RT-F	CTCATCGTCATCTTCCTTCAC	qRT-PCR
CsaV3_3G037570-RT-R	GACCCGATATTGAGCAACGACG
CsaV3_5G001410-RT-F	CAGATGCAGCAAGAGTATTG	qRT-PCR
CsaV3_5G001410-RT-R	GAAATTGGACTCTCCATCTCC
CsaV3_4G005920-RT-F	TAGCGGATGGAAATGGTGGT	qRT-PCR
CsaV3_4G005920-RT-R	GTGTCAACATCGGCATCGGC
CsaV3_5G023010-F-xbal	TCTAGAATGGACGCAAGCTCTATAGACG	pCAMBIA1300
CsaV3_5G023010-R-Spel	ACTAGTCAAAGGTTTGATTATTCTTTGC
CsaV3_5G034010-F-xbal	TCTAGAATGGACGGAATTTGCATCGAC	pCAMBIA1300
CsaV3_5G034010-R-Spel	ACTAGTCAATGCTCCCACAACCCTTTG
CsaV3_1G028810-F-xbal	TCTAGAATGAAACAAGAGTTCTCGAG	pCAMBIA1300
CsaV3_1G028810-R-Spel	ACTAGTCTTAATATGCACTCCAAACAG
CsaV3_1G042340-F-xbal	TCTAGAATGGAAGACGAAGCTTCCTCC	pCAMBIA1300
CsaV3_1G042340-R-Spel	ACTAGTATTAATATTCACTCCAAATAGTC
CsaV3_6G008410-F-xbal	TCTAGAATGGATTTATCCTTAAGAATGG	pCAMBIA1300
CsaV3_6G008410-R-Spel	ACTAGTACCGTTTTGCGGCACCAGACC
CsaV3_3G037570-F-xbal	TCTAGAATGTCCATAAACAACTTTTCTC	pCAMBIA1300
CsaV3_3G037570-R-Spel	ACTAGTTCCTTGATATTTCGTCTGGTTG
CsaV3_5G001410-F-xbal	TCTAGAATGAATTTTGGAGTTAATACAC	pCAMBIA1300
CsaV3_5G001410-R-Spel	ACTAGTTACTTTGTAAATTGAAGGAGAAG
CsaV3_4G005920-F-HindIII	AAGCTTATGGATGATTTTGCTTCATCATC	pCAMBIA1300
CsaV3_4G005920-R-SmaI	CCCGGGAGCACCAAAATCAAAAGATGAC
AtRD29A-RT-F	ATGATGACGAGCTAGAACCTG	qRT-PCR
AtRD29A-RT-R	CCTTGTCCGATGTAAACG
AtSOS1-RT-F	TGCTGACTGGCCTACAGTTG	qRT-PCR
AtSOS1-RT-R	AAATGCAGGAGGAAGAGCAA
AtABI5-RT-F	GGAGCGGGTGGACAGCAAATG	qRT-PCR
AtABI5-RT-R	GCATGTTTTAGCTGCGCATTC
AtNHX1-RT-F	CACCGGGAACATCGATCGCAG	qRT-PCR
AtNHX1-RT-R	CGTGGTGGCGTTCTGGTGCGG
CsSOS1-RT-F	GTCATGGCATCCAAGAGGAAC	qRT-PCR
CsSOS1-RT-R	CAGACAAGCTATCAGCTGGACGC
CsNHX1-RT-F	CTGTGAGCGCAATATTACTAGG	qRT-PCR
CsNHX1-RT-R	GCATGCTGGTGGTGTGTTTTGG
CsABI5-RT-F	AGCTGGTGGTGGTGCTAGTGG	qRT-PCR
CsABI5-RT-R	GGCCCATCAATTATCCTCTTCC
CsCPK11-RT-F	GACACTGATAACAGTGGGTCC	qRT-PCR
CsCPK11-RT-R	CAATACGACCATCATTATCTTG
AtActin-RT-F	CCCGCTATGTATGTCGC	qRT-PCR
AtActin-RT-R	AAGGTCAAGACGGAGGAT
β-actin-RT-F	ATGGCCGATGCCGAGGATATT	qRT-PCR
β-actin-RT-R	CTTTTCTCTGTTAGCCTTTGGG
35S-F	ATCGACCATGTACGTAAGCGC	PCR	for cucumber transient transformation
CsRAV1-R	CAAAGGTTTGATTATTCTTTGC
CsRAV1-RT-F	GGAACAGCAGCCAGAGCTATG	qRT-PCR
CsRAV1-RT-R	CGGTGCACTGATGGGGTTAGC
